# Supplementary material for: Manganese homeostasis modulates fungal virulence and stress tolerance in Candida albicans
Source: mSphere. 2024 Feb 21;9(3):e00804-23. doi: 10.1128/msphere.00804-23 (PMC10964418; doi:10.1128/msphere.00804-23)
Supplement: Table S1 — Transcripts differentially expressed in C. albicans WT under Mn starvation and excess. [file msphere.00804-23-s0001.xlsx]

## Sheet: Table S1
Table S1
Description
	5min all	RNA-seq raw data at 5 min Mn starvation
	5min diff	Differentially Mn-regulated transcripts at 5 min starvation
	90min all	RNA-seq raw data at 90 min Mn starvation
	90min diff	Differentially Mn-regulated transcripts at 90 min starvation
	Mn excess all	RNA-seq raw data of Mn excess
	Mn excess diff	Differentially modulated transcripts in response to Mn excess
	GO SC-Mn 5 min	Enriched GO functional categories at 5min Mn starvation
	GO SC-Mn 90 min	Enriched GO functional categories at 90min Mn starvation
	GO Mn excess	Enriched GO functional categories under Mn excess

## Sheet: 5 min all
ORF19 ID	GenBank (CGD)	Gene	log2FoldChange	pvalue	Description
orf19.3374	C4_03470C_A	ECE1	5.07716	0.00689038	Candidalysin, cytolytic peptide toxin essential for mucosal infection; hypha-specific protein; regulated by Rfg1, Nrg1, Tup1, Cph1, Efg1, Hog1, farnesol, phagocytosis; fluconazole-induced; rat catheter and Spider biofilm induced
tE(UUC)7	CR_08730W_A	tE(UUC)7	4.84358	0.125304	tRNA-Glu, predicted by tRNAscan-SE; UUC anticodon
tI(AAU)2	C2_07970W_A	tI(AAU)2	4.38233	0.175491	tRNA-Ile, predicted by tRNAscan-SE; AAU anticodon
tY(GUA)1	C1_11820W_A	tY(GUA)1	4.10307	0.0139116	tRNA-Tyr, predicted by tRNAscan-SE; GUA anticodon
orf19.3375	C4_03480C_A		3.99217	0.406571	Ortholog of C. dubliniensis CD36 : Cd36_43270 and Candida albicans WO-1 : CAWG_03460
tG(GCC)4	C4_00930W_A	tG(GCC)4	3.8419	0.316274	tRNA-Gly, predicted by tRNAscan-SE; GCC anticodon
orf19.2897	C4_06380W_A	SOU2	3.80903	0.0395221	Protein similar to Sou1; not required for utilization of L-sorbose; Spider biofilm induced
orf19.1450	C2_01460C_A		3.80862	0.326906	Ortholog of C. dubliniensis CD36 : Cd36_16320, Candida tropicalis NEW ASSEMBLY : CTRG1_01238, Candida tropicalis MYA-3404 : CTRG_01238 and Candida albicans WO-1 : CAWG_03918
orf19.5306	C4_04040W_A		3.55518	0.461947	Ortholog of C. dubliniensis CD36 : Cd36_43820 and Candida albicans WO-1 : CAWG_03393
orf19.6488	C7_02250W_A		3.55518	0.461947	Ortholog of C. dubliniensis CD36 : Cd36_72050, C. parapsilosis CDC317 : CPAR2_301140, Candida tenuis NRRL Y-1498 : CANTEDRAFT_135055 and Debaryomyces hansenii CBS767 : DEHA2E07678g
snR189d	C6_01540C_A		3.50903	0.467924	Putative H/ACA box small nucleolar RNA (snoRNA)
orf19.2252	C2_06980W_A		3.06197	0.288494	Protein of unknown function; rat catheter biofilm repressed
orf19.655	C1_11480W_A	PHO84	3.04047	0.0174926	High-affinity phosphate transporter; transcript regulated by white-opaque switch; Hog1, ciclopirox olamine or alkaline induced; caspofungin, stress repressed; required for normal TORC1 function
orf19.3906	C5_04230W_A	MRV6	2.95882	0.386303	Ortholog of Candida albicans WO-1 : CAWG_04796
orf19.848	C2_03720W_A	PGA16	2.92955	0.150804	Putative GPI-anchored protein
orf19.3059.1	C1_03580W_A		2.90628	0.547457	ORF added to Assembly 21 based on comparative genome analysis; overlaps orf19.3059.2, which is annotated as a blocked reading frame
orf19.6391	CR_08270W_A		2.87541	0.160032	Protein of unknown function; transcript upregulated in azole-resistant strain overexpressing MDR1; Spider biofilm induced
tD(GUC)4	C4_03640C_A	tD(GUC)4	2.77174	0.185263	tRNA-Asp, predicted by tRNAscan-SE; GUC anticodon
tL(AAG)1	CR_02080W_A	tL(AAG)1	2.73415	0.195326	tRNA-Leu, predicted by tRNAscan-SE; AAG anticodon; has atypical G at position 32
tY(GUA)2	C3_01920C_A	tY(GUA)2	2.71391	0.0294073	tRNA-Tyr, predicted by tRNAscan-SE; GUA anticodon
orf19.7111.1	C7_00110W_A	SOD3	2.69872	0.120156	Cytosolic manganese-containing superoxide dismutase; protects against oxidative stress; repressed by ciclopirox olamine, induced during stationary phase when SOD1 expression is low; Hap43-repressed; Spider and flow model biofilm induced
orf19.1409.3	C4_04400C_A		2.66904	0.172417	Protein of unknown function; Spider biofilm induced
orf19.6140	CR_07280W_A	FRE30	2.64744	0.0603533	Protein with similarity to ferric reductases; downregulated in response to amphotericin B, estradiol, or ciclopirox olamine, and upregulated by interaction with macrophage; un-merged from orf19.6139 in a revision of Assembly 21
orf19.3229	CR_01250C_A		2.64005	0.346123	Protein of unknown function; transcript detected on high-resolution tiling arrays
orf19.5975	C3_05050W_A	TRY4	2.56249	0.00987571	C2H2 transcription factor; fluconazole-repressed; induced in ssr1 mutant; required for yeast cell adherence to silicone substrate; Spider biofilm induced
tD(GUC)5	C2_04890C_A	tD(GUC)5	2.54762	0.601686	tRNA-Asp, predicted by tRNAscan-SE; GUC anticodon
orf19.2833	CR_02750C_A	PGA34	2.46034	0.0545456	Putative GPI-anchored protein; transcript repressed by alpha pheromone in SpiderM medium; induced in oralpharyngeal candidasis; flow model biofilm induced; Spider biofilm induced
orf19.6139	CR_07290W_A	FRE7	2.45903	0.0828628	Copper-regulated cupric reductase; repressed by ciclopirox olamine or 17-beta-estradiol; induced by alkaline conditions or interaction with macrophage; Spider biofilm induced
tN(GUU)4	CR_09630W_A	tN(GUU)4	2.41636	0.216085	tRNA-Asn, predicted by tRNAscan-SE; GUU anticodon
orf19.6169	C3_00920W_A	ATO1	2.40716	0.00777648	Putative fungal-specific transmembrane protein; induced by Rgt1; Spider biofilm induced
orf19.1321	C4_03570W_A	HWP1	2.26367	0.0263976	Hyphal cell wall protein; host transglutaminase substrate; opaque-, a-specific, alpha-factor induced; at MTLa side of conjugation tube; virulence complicated by URA3 effects; Bcr1-repressed in RPMI a/a biofilms; Spider biofilm induced
orf19.7077	C7_00430W_A		2.21984	0.157402	Putative ferric reductase; induced by Mac1 under copper starvation; Plc1-regulated; Rim101-repressed
orf19.2034	C2_00900W_A		2.19819	0.654152	Ortholog of C. parapsilosis CDC317 : CPAR2_212925, C. dubliniensis CD36 : Cd36_15840, Candida tropicalis NEW ASSEMBLY : CTRG1_01156 and Candida orthopsilosis Co 90-125 : CORT_0A12230
tM(CAU)1	C3_02520W_A	tM(CAU)1	2.19059	0.434286	tRNA-Met, predicted by tRNAscan-SE; CAU anticodon
orf19.4936.1	C1_13100W_A		2.17747	0.009616	Putative adhesin-like protein; Spider biofilm induced
tP(UGG)5	CR_05810C_A	tP(UGG)5	2.13118	0.473431	tRNA-Pro, predicted by tRNAscan-SE; UGG anticodon
orf19.5307	C4_04030W_A	JEN2	2.10766	5.58641e-16	Dicarboxylic acid transporter; regulated by glucose repression; induced by Rgt1; disruptants not obtained by UAU1 method; rat catheter and Spider biofilm induced
orf19.6450	CR_08740W_A		2.08839	0.255613	Protein of unknown function
LSU-G1431	C6_00220C_A		2.0554	0.519514	C/D box small nucleolar RNA (snoRNA)
orf19.3232	CR_01220W_A		2.04497	8.59577e-06	Putative transporter; mutation confers hypersensitivity to toxic ergosterol analog; fungal-specific (no human or murine homolog)
orf19.7094	C7_00280W_A	HGT12	2.04209	0.0208226	Glucose, fructose, mannose transporter; major facilitator superfamily; role in macrophage-induced hyphal growth; detected at germ tube plasma membrane by mass spectrometry; Snf3p-induced; 12 probable transmembrane segments
orf19.4682	C4_01070W_A	HGT17	1.95106	1.0012e-08	Putative MFS family glucose transporter; 20 members in C. albicans; 12 probable membrane-spanning segments; induced at low (0.2%, compared to 2%) glucose in rich media; Spider biofilm induced
orf19.5636	C4_00130W_A	RBT5	1.87635	0.146105	GPI-linked cell wall protein; hemoglobin utilization; Rfg1, Rim101, Tbf1, Fe regulated; Sfu1, Hog1, Tup1, serum, alkaline pH, antifungal drugs, geldamycin repressed; Hap43 induced; required for RPMI biofilms; Spider biofilm induced
orf19.4211	C6_00480C_A	FET31	1.8607	0.0772219	Putative multicopper oxidase; ketoconazole/caspofungin/amphotericin B repressed; Sef1/Sfu1/Hap43 regulated; reports differ if functional homolog of ScFet3; rat catheter and Spider biofilm induced
orf19.4551	C1_01740W_A	CTN1	1.80594	0.000225492	Carnitine acetyl transferase; required for growth on nonfermentable carbon sources, not for hyphal growth or virulence in mice; induced in macrophage; macrophage/pseudohyphal-repressed after 16 hr; rat catheter, Spider biofilm induced
orf19.3924	C5_04380C_A		1.80404	0.000644111	Ortholog of Candida albicans WO-1 : CAWG_04810
orf19.6997	C3_05620W_A	ATO5	1.804	0.0918276	Putative fungal-specific transmembrane protein
orf19.3646	C6_00790C_A	CTR1	1.75562	0.156597	Copper transporter; transcribed in low copper; induced Mac1, Tye7, macrophage interaction, alkaline pH via Rim101; 17-beta-estradiol repressed; complements S. cerevisiae ctr1 ctr3 copper transport mutant; flow model/Spider biofilm induced
orf19.4567	C4_02230C_A		1.72941	0.0271874	Catechol 1,2-dioxygenase (1,2-CTD), involved in degradation of aromatic compounds; Spider biofilm induced
orf19.2701	C4_02930W_A		1.69995	3.74907e-08	Protein of unknown function; Ras1 and Cyr1 repressed; rat catheter and Spider biofilm induced
orf19.935	C5_00540C_A	AGA1	1.67165	0.0153242	Protein with some similarity to agglutinin subunit; expression regulated upon white-opaque switch; Spider biofilm induced
orf19.1327	C4_03520C_A	RBT1	1.57293	0.00290603	Cell wall protein with similarity to Hwp1; required for virulence; predicted glycosylation; fluconazole, Tup1 repressed; farnesol, alpha factor, serum, hyphal and alkaline induced; Rfg1, Rim101-regulated
orf19.6489	C7_02240W_A	FMP45	1.54889	0.0586908	Predicted membrane protein induced during mating; mutation confers hypersensitivity to toxic ergosterol analog, to amphotericin B; alkaline repressed; repressed by alpha pheromone in SpiderM medium; rat catheter, Spider biofilm induced
snR44a	C1_06310W_A		1.52409	0.241105	H/ACA box small nucleolar RNA (snoRNA)
tA(AGC)4	C1_01020W_A	tA(AGC)4	1.51204	0.761211	tRNA-Ala, predicted by tRNAscan-SE; AGC anticodon
tR(ACG)1	CR_05410C_A	tR(ACG)1	1.51204	0.761211	tRNA-Arg, predicted by tRNAscan-SE; ACG anticodon
tR(ACG)2	CR_05400C_A	tR(ACG)2	1.50044	0.64367	tRNA-Arg, predicted by tRNAscan-SE; ACG anticodon
tM(CAU)4	CR_08970W_A	tM(CAU)4	1.50044	0.64367	tRNA-Met, predicted by tRNAscan-SE; CAU anticodon
orf19.3738	CR_02290W_A	PGA22	1.49828	0.171999	Putative GPI-anchored protein; adhesin-like protein
orf19.855	C2_03630W_A		1.48947	0.0718338	Ortholog of C. dubliniensis CD36 : Cd36_18340, Candida tenuis NRRL Y-1498 : CANTEDRAFT_124631, Debaryomyces hansenii CBS767 : DEHA2D04356g and Pichia stipitis Pignal : PICST_34839
orf19.5514	C6_02450W_A		1.42353	4.41912e-20	Ortholog of S. pombe SPCC550.08, an N-acetyltransferase; transcript induced during growth in the mouse cecum
orf19.2197	C2_07840W_A		1.39644	0.132065	Has domain(s) with predicted N,N-dimethylaniline monooxygenase activity, NADP binding, flavin adenine dinucleotide binding activity
orf19.4189	C4_00530C_A		1.39328	0.392976	Has domain(s) with predicted hydrolase activity
orf19.7447	C3_06580W_A	JEN1	1.33993	0.0691932	Lactate transporter; induced by lactic acid, activated by Cat8; alkaline repressed by Rim101; localizes to plasma membrane; Spider biofilm induced
orf19.5616	C6_03280W_A		1.33743	0.101974	Ortholog of C. dubliniensis CD36 : Cd36_63740, C. parapsilosis CDC317 : CPAR2_503850, Pichia stipitis Pignal : PICST_32045 and Candida guilliermondii ATCC 6260 : PGUG_00070
orf19.271	C3_02800W_A	ADH4	1.33298	0.203821	Predicted 3-hydroxyacyl-CoA dehydrogenase; transcript is increased in azole-resistant strain overexpressing MDR1; transcript is increased in populations of cells exposed to fluconazole over multiple generations; mutant is viable
orf19.5447	C3_00220W_A	HGT19	1.32578	0.0303851	Putative MFS glucose/myo-inositol transporter; 20 member family; 12 transmembrane segments, extended N terminus; expressed in rich medium; Hap43, phagocytosis, rat catheter, Spider and flow model biofilm induced
tL(UAA)4	C1_06990C_A	tL(UAA)4	1.31741	0.791686	tRNA-Leu, predicted by tRNAscan-SE; UAA anticodon
orf19.2071	C2_00560W_A		1.31741	0.791686	Protein of unknown function; induced by alpha pheromone in SpiderM medium
tQ(UUG)1	C4_03610C_A	tQ(UUG)1	1.31741	0.791686	tRNA-Gln, predicted by tRNAscan-SE; UUG anticodon
orf19.2804	C3_04040W_A		1.31447	0.632444	Ortholog of C. dubliniensis CD36 : Cd36_83980, C. parapsilosis CDC317 : CPAR2_102620, Candida tenuis NRRL Y-1498 : CANTEDRAFT_134550 and Debaryomyces hansenii CBS767 : DEHA2D12100g
orf19.5169	C7_02920W_A		1.30912	6.29047e-06	Has domain(s) with predicted carbon-nitrogen ligase activity, with glutamine as amido-N-donor, hydrolase activity
orf19.6993	C3_05580C_A	GAP2	1.30533	3.68418e-06	General broad specificity amino acid permease; ketoconazole, flucytosine repressed; Ssy1-dependent histidine induction; regulated by Nrg1, Tup1; colony morphology-related gene regulation by Ssn6; Spider and flow model biofilm induced
orf19.2941	C1_02520W_A	SCW4	1.28778	0.420082	Putative cell wall protein; substrate for Kex2p processing in vitro; expression regulated by white-opaque switch; alkaline repressed; possibly essential (UAU1 method); flow model biofilm induced; Spider biofilm induced
orf19.6222.1	C1_06870C_A		1.26812	6.55024e-10	Ortholog of C. parapsilosis CDC317 : CPAR2_208910, Candida tenuis NRRL Y-1498 : CANTEDRAFT_114047, Debaryomyces hansenii CBS767 : DEHA2D14388g and Pichia stipitis Pignal : PICST_37629
orf19.1440.1	C4_03310C_A		1.25861	0.585727	Protein of unknown function
orf19.1264	C4_05780C_A	CFL2	1.25829	0.104937	Oxidoreductase; iron utilization; Sfu1/Sef1/Hap43/Nrg1/Tup1/Rim101 regulated; alkaline/low iron/fluphenazine/ciclopirox olamine, flucytosine, fluconazole, Spider/flow model/rat catheter biofilm induced; caspofungin/amphotericin B repressed
orf19.3668	C1_02110C_A	HGT2	1.24879	0.0279971	Putative MFS glucose transporter; 20 member C. albicans glucose transporter family; 12 probable membrane-spanning segments; expressed in rich medium with 2% glucose; rat catheter and Spider biofilm induced
orf19.6142	CR_07260C_A		1.24735	0.547544	Ortholog(s) have double-stranded DNA binding activity, role in reciprocal meiotic recombination and condensed nuclear chromosome localization
orf19.6864	C4_05250W_A		1.24358	0.183543	Putative ubiquitin-protein ligase; role in protein ubiquitination; Spider biofilm induced
orf19.1728	C3_01230C_A		1.2434	0.0714386	Ortholog of C. dubliniensis CD36 : Cd36_81190, C. parapsilosis CDC317 : CPAR2_503840, Debaryomyces hansenii CBS767 : DEHA2A09042g and Pichia stipitis Pignal : PICST_42519
orf19.4923.1	C1_12940C_A		1.24227	0.351461	Ortholog of C. parapsilosis CDC317 : CPAR2_801655, Candida tropicalis NEW ASSEMBLY : CTRG1_CGOB_00101, Candida tropicalis MYA-3404 : CTRG_06172 and Candida albicans WO-1 : CAWG_02233
orf19.3152	C2_06700W_A	AMO2	1.23443	0.00117813	Protein similar to A. niger predicted peroxisomal copper amino oxidase; mutation confers hypersensitivity to toxic ergosterol analog; F-12/CO2 early biofilm induced
orf19.3981	C5_04930C_A	MAL31	1.22242	0.00209447	Putative high-affinity maltose transporter; transcript is upregulated in clinical isolates from HIV+ patients with oral candidiasis; alkaline induced; Spider biofilm induced
orf19.1932	C5_01360W_A	CFL4	1.20964	0.131788	C-terminus similar to ferric reductases; induced in low iron; Sfu1-repressed; ciclopirox olamine induced; colony morphology-related gene regulation by Ssn6; Hap43-repressed; Sef1-regulated
orf19.3434	C6_01500C_A	TRY5	1.20813	2.56555e-05	Zn(II)2Cys6 transcription factor; regulator of yeast form adherence; required for yeast cell adherence to silicone substrate
orf19.2164.1	C2_08210C_A	MFA1	1.20745	0.286338	a-factor mating pheromone; produced in opaque MTLa cells; required for mating competence of MTLa cells, but not MTLalpha; induced by alpha-factor
orf19.4975	C1_13450W_A	HYR1	1.19472	0.131774	GPI-anchored hyphal cell wall protein; macrophage-induced; repressed by neutrophils; resistance to killing by neutrophils, azoles; regulated by Rfg1, Efg1, Nrg1, Tup1, Cyr1, Bcr1, Hap43; Spider and flow model biofilm induced
orf19.6687	C7_03550C_A		1.19378	0.473413	Protein of unknown function; rat catheter biofilm repressed
orf19.5520	C6_02510C_A	ASG7	1.18645	0.512382	a-cell specific protein of unknown function; two predicted transmembrane domains; member of conserved Mcm1 regulon; induced by alpha pheromone in SpiderM medium
orf19.298	C3_03020W_A		1.16636	0.601671	Protein of unknown function; flow model biofilm induced
tF(GAA)3	C2_03860W_A	tF(GAA)3	1.16367	0.746496	tRNA-Phe, predicted by tRNAscan-SE; GAA anticodon; has atypical tertiary T15A48 basepair (rather than R15Y48 basepair)
tT(UGU)2	C4_05950C_A	tT(UGU)2	1.15932	0.809681	tRNA-Thr, predicted by tRNAscan-SE; UGU anticodon
orf19.1655	C3_01930W_A	PXP2	1.15742	8.56682e-06	Putative acyl-CoA oxidase; enzyme of fatty acid beta-oxidation; induced during macrophage infection; opaque specific transcript; putative peroxisome targeting signal; Spider biofilm induced
orf19.1523	C2_02060C_A	FMO1	1.1532	9.95823e-09	Putative oxidoreductase; mutation confers hypersensitivity to toxic ergosterol analog, and to amphotericin B
tF(GAA)2	C2_03740W_A	tF(GAA)2	1.14254	0.493614	tRNA-Phe, predicted by tRNAscan-SE; GAA anticodon; has atypical tertiary T15A48 basepair (rather than R15Y48 basepair)
orf19.3109	C4_07000W_A		1.13881	0.260149	Ortholog of C. dubliniensis CD36 : Cd36_46470, C. parapsilosis CDC317 : CPAR2_500900, Debaryomyces hansenii CBS767 : DEHA2B15730g and Candida tropicalis MYA-3404 : CTRG_03755
orf19.281	C3_02900W_A		1.12432	0.625035	Ortholog of C. dubliniensis CD36 : Cd36_82880, C. parapsilosis CDC317 : CPAR2_102370, Candida tenuis NRRL Y-1498 : CANTEDRAFT_118463 and Pichia stipitis Pignal : PICST_32241
orf19.310	C3_03130C_A		1.11875	0.441409	Putative mitochondrial protein with a predicted role in cell wall biogenesis; possibly an essential gene, disruptants not obtained by UAU1 method
orf19.4527	C1_01980W_A	HGT1	1.11723	0.263631	High-affinity MFS glucose transporter; induced by progesterone, chloramphenicol, benomyl; likely essential for growth; protein newly produced during adaptation to the serum; rat catheter and Spider biofilm induced
orf19.1930	C5_01380W_A	CFL5	1.10589	0.113817	Ferric reductase; induced in low iron; ciclopirox olamine, flucytosine induced; amphotericin B, Sfu1 repressed; Tbf1, Hap43 induced
orf19.742	C4_05130C_A	ALD6	1.09484	3.45466e-10	Putative aldehyde dehydrogenase; stationary phase enriched protein; expression regulated upon white-opaque switch; rat catheter biofilm induced; rat catheter and Spider biofilm induced
orf19.7356	C3_05750C_A		1.07292	0.00131532	Ortholog of C. parapsilosis CDC317 : CPAR2_807080, C. dubliniensis CD36 : Cd36_85690, Candida metapsilosis : CMET_5772 and Candida tropicalis NEW ASSEMBLY : CTRG1_CGOB_00191
orf19.4121	C2_05990C_A		1.05821	0.000716493	Predicted thioesterase/thiol ester dehydrase-isomerase; Spider biofilm induced
orf19.1227	C1_07670W_A	ZCF4	1.0525	0.331388	Putative Zn(II)2Cys6 transcription factor
orf19.1473	C2_01630W_A		1.05006	0.0327391	2-hydroxyacid dehydrogenase domain-containing protein; Hap43-repressed gene; induced by alpha pheromone in SpiderM medium
orf19.3107	C4_07020C_A		1.04801	0.100873	Ortholog of C. dubliniensis CD36 : Cd36_46490, Pichia stipitis Pignal : PICST_33598, Candida tropicalis NEW ASSEMBLY : CTRG1_03758 and Spathaspora passalidarum NRRL Y-27907 : spas_CGOB_00037
orf19.5634	C4_00110C_A	FRP1	1.04383	0.176475	Ferric reductase; alkaline-induced by Rim101; iron-chelation-induced by CCAAT-binding factor; fluconazole-repressed; ciclopirox-, hypoxia-, Hap43-induced; colony morphology-related regulation by Ssn6; Spider and flow model biofilm induced
orf19.3829	C4_04530C_A	PHR1	1.03384	0.189251	Cell surface glycosidase; may act on cell-wall beta-1,3-glucan prior to beta-1,6-glucan linkage; role in systemic, not vaginal virulence (neutral, not low pH); high pH or filamentation induced; Bcr1-repressed in RPMI a/a biofilm
orf19.5760	C6_03850C_A	IHD1	1.01886	0.124101	GPI-anchored protein; alkaline, hypha-induced; regulated by Nrg1, Rfg1, Tup1 and Tsa1, Tsa1B in minimal media at 37; oralpharyngeal candidasis induced ; Spider biofilm induced; regulated in Spider biofilms by Tec1, Efg1, Ndt80, Rob1, Brg1
snR71	CR_02320W_A		1.00213	0.415204	C/D box small nucleolar RNA (snoRNA)
orf19.111	C6_01060C_A	CAN2	0.991729	0.00369621	Basic amino acid permease; arginine metabolism; regulated by Nrg1/Tup1; caspofungin, flucytosine induced; colony morphology-related regulation by Ssn6; Hap43-repressed; rat catheter and Spider biofilm induced; promoter bound by Efg1
orf19.5611	C6_03240W_A		0.987288	0.116578	Predicted 3-methylbutanol:NAD(P) oxidoreductase and methylglyoxal reductase (NADPH-dependent); role in ergosterol metabolic process; early stage flow model biofilm induced; Spider biofilm induced
orf19.1620	C3_02250C_A		0.98587	0.140382	Protein of unknown function; induced by alpha pheromone in SpiderM medium
orf19.3820	C4_04620C_A		0.985846	0.58253	Protein with DNA binding domain, an endonuclease domain; adjacent to CEN4, the centromere region of Chr 4; clade-associated gene expression
orf19.6688	C7_03560W_A		0.965205	0.12493	Protein of unknown function; expression decreases by benomyl treatment or in an azole-resistant strain overexpressing MDR1; Spider biofilm induced
orf19.1307	C4_03710C_A		0.963661	1.14546e-07	Predicted membrane protein; rat catheter biofilm induced
orf19.3435	C6_01490C_A		0.958106	0.000169308	Ortholog of Candida albicans WO-1 : CAWG_05215
orf19.1288	C3_00810C_A	FOX2	0.952598	4.45992e-17	3-hydroxyacyl-CoA epimerase; fatty acid beta-oxidation; induced by phagocytosis; regulated by Mig1, by white-opaque switch, by DNA methylation; transcriptional activation by oleate requires Ctf1; rat catheter and Spider biofilm induced
orf19.6475	C7_02360W_A		0.944219	0.376504	Protein of unknown function; flow model biofilm induced
orf19.1679	C3_01640C_A		0.944122	0.229829	Ortholog of C. dubliniensis CD36 : Cd36_81550, C. parapsilosis CDC317 : CPAR2_503570, C. auris B8441 : B9J08_001894 and Candida tenuis NRRL Y-1498 : cten_CGOB_00261
orf19.7208	C1_14010W_A	CSK1	0.936127	0.802235	Putative mitogen-activated protein (MAP) kinase with an unknown role; null mutant produces wrinkled colonies; similar to S. cerevisiae Smk1p, which is a protein kinase required for sporulation
tK(CUU)2	C3_04850C_A	tK(CUU)2	0.919962	0.817171	tRNA-Lys, predicted by tRNAscan-SE; CUU anticodon
orf19.3895	C5_04130C_A	CHT2	0.916598	0.105679	GPI-linked chitinase; required for normal filamentous growth; repressed in core caspofungin response; fluconazole, Cyr1, Efg1, pH-regulated; mRNA binds She3 and is localized to yeast-form buds and hyphal tips; Spider biofilm repressed
orf19.1456	C2_01500W_A		0.901806	0.431157	Ortholog of Candida albicans WO-1 : CAWG_03922
orf19.6224	C1_06860W_A		0.90143	0.34309	RTA domain protein; predicted role in response to stress; Spider biofilm induced
orf19.6420	CR_08510W_A	PGA13	0.900547	0.073029	GPI-anchored cell wall protein involved in cell wall synthesis; required for normal cell surface properties; induced in oralpharyngeal candidasis; Spider biofilm induced; Bcr1-repressed in RPMI a/a biofilms
orf19.7283	CR_08880C_A		0.900244	0.80924	Protein of unknown function; rat catheter and Spider biofilm induced
orf19.3670	C1_02130C_A	GAL1	0.891649	0.0240332	Galactokinase; galactose, Mig1, Tup1, Hap43 regulated; fluconazole, ketoconazole-induced; stationary phase enriched protein; GlcNAc-induced protein; farnesol, hypoxia-repressed in biofilm; rat catheter and Spider biofilm induced
snR8c	C7_02190W_A		0.889792	0.205376	H/ACA box small nucleolar RNA (snoRNA)
orf19.5113	C1_08330C_A	ADH2	0.860806	0.0796294	Alcohol dehydrogenase; soluble in hyphae; expression regulated by white-opaque switching; regulated by Ssn6; indued by Mnl1 in weak acid stress; protein enriched in stationary phase yeast cultures; Spider biofilm induced
orf19.4384	CR_03450W_A	HXT5	0.854952	3.2231e-06	Putative sugar transporter; induced by ciclopirox olamine; Snf3-induced; alkaline repressed; colony morphology-related gene regulation by Ssn6; possibly essential gene
orf19.1816	CR_07070C_A	ALS3	0.846838	0.182598	Cell wall adhesin; epithelial adhesion, endothelial invasion; alleles vary in adhesiveness; immunoprotective in mice; binds SspB adhesin of S. gordonii in mixed biofilm; induced in/required for Spider biofilm; flow model biofilm repressed
orf19.5308	C4_04020C_A		0.846736	0.207172	Protein of unknown function; induced by Rgt1
orf19.7434	C3_06450W_A	GLG2	0.842038	0.056345	Putative self-glucosylating initiator of glycogen synthesis; expression regulated upon white-opaque switch; hypha-induced; Spider biofilm induced
orf19.4274	C5_02600W_A	PUT1	0.841061	4.57147e-08	Putative proline oxidase; alkaline upregulated by Rim101; flow model biofilm induced; Spider biofilm induced
orf19.2685	C4_03070W_A	PGA54	0.83552	2.33586e-07	GPI-anchored protein; Hog1-repressed; induced in cyr1 or efg1 mutant or in hyphae; colony morphology-related gene regulation by Ssn6; induced in RHE model; mRNA binds She3; regulated in Spider biofilms by Tec1, Egf1, Ntd80, Rob1, Brg1
orf19.5037	C4_03820C_A	HRQ2	0.834232	0.00332622	Protein of unknown function; mutants are viable; rat catheter and Spider biofilm induced
orf19.5302	C4_04080C_A	PGA31	0.831689	0.0621339	Cell wall protein; putative GPI anchor; expression regulated upon white-opaque switch; induced by Congo Red and cell wall regeneration; Bcr1-repressed in RPMI a/a biofilms
tF(GAA)4	C2_10500W_A	tF(GAA)4	0.827914	0.708988	tRNA-Phe, predicted by tRNAscan-SE; GAA anticodon; has atypical tertiary T15A48 basepair (rather than R15Y48 basepair)
orf19.1325	C4_03540C_A	ECM38	0.804488	0.00106398	Putative gamma-glutamyltransferase; alkaline upregulated; Spider biofilm induced; possibly an essential gene, disruptants not obtained by UAU1 method
orf19.6398	CR_08310C_A		0.800293	0.446216	S. pombe ortholog SPBC460.04c is a predicted sulfonate/alpha-ketoglutare dioxygenase; induced by nitric oxide; Spider biofilm induced
orf19.7464	CR_00650W_A		0.799058	0.692629	Putative subtilisin-family protease; mutation confers hypersensitivity to toxic ergosterol analog
orf19.2468	C1_05830W_A		0.796969	0.70251	Ortholog(s) have trans-aconitate 3-methyltransferase activity and cytosol localization
orf19.2168	C2_08170W_A		0.787801	0.0346338	Putative sterol deacetylase; flow model biofilm induced; rat catheter biofilm repressed
orf19.6805	C3_06950W_A		0.785306	0.00423689	Protein of unknown function; Spider biofilm induced
orf19.1263	C4_05770C_A	CFL1	0.782765	0.128509	Protein similar to ferric reductase Fre10p; possible functional homolog of S. cerevisiae Fre1p (reports differ); transcription is negatively regulated by Sfu1p, copper, amphotericin B, caspofungin; induced by ciclopirox olamine
orf19.4011	C5_05180W_A		0.78105	0.79412	Similar to S. pombe mug180, a predicted esterase/lipase; highly induced during chlamydospore formation in both C. albicans and C. dubliniensis; flow model biofilm induced
tA(AGC)5	C5_04760W_A	tA(AGC)5	0.777358	0.38241	tRNA-Ala, predicted by tRNAscan-SE; AGC anticodon
tW(CCA)2	C3_06840C_A	tW(CCA)2	0.777257	0.361769	tRNA-Trp, predicted by tRNAscan-SE; CCA anticodon
orf19.693	CR_06580W_A		0.772054	0.730403	Protein of unknown function; Spider biofilm induced; rat catheter biofilm repressed
orf19.3672	C1_02150W_A	GAL10	0.769978	0.0452222	UDP-glucose 4-epimerase; galactose utilization; mutant has cell wall defects and increased filamentation; GlcNAc-, fluconazole- and ketoconazole-induced; stationary phase enriched protein; rat catheter and flow model biofilm induced
orf19.7105	C7_00180W_A	FAR1	0.761244	0.170226	Protein involved in regulation of pheromone-mediated mating; repressed by A1p and Alpha2p in white-phase cells; null mutant shows no pheromone response in opaque cells; overexpression causes enhanced pheromone response and cell cycle arrest
orf19.467	CR_03890W_A	WOR3	0.760754	0.223613	Transcription factor; modulator of white-opaque switch; induced in opaque cells; promoter bound by Wor1; overexpression at 25 degr shifts cells to opaque state; deletion stabilizes opaque cells at higher temperatures; Spider biofilm induced
orf19.1539	C2_02220C_A		0.755381	0.306208	Protein of unknown function; F-12/CO2 early biofilm induced
orf19.4384.1	CR_03580C_A		0.75503	9.53751e-05	Putative MFS transporter; predicted ORF in Assembly 20; removed from Assembly 21; restored based on conservation among several Candida species
orf19.94	C6_00930C_A		0.75408	0.000122889	Protein of unknown function; Spider biofilm induced
orf19.4063	C1_05080W_A	GPT1	0.746554	0.014034	GABA/polyamine transporter; 9 to 11 membrane spanning segments; complements GABA uptake defect of an S. cerevisiae uga4 put4 gap1 triple mutant; complements growth of an S. cerevisiae spe1 mutant under polyamine limitation
orf19.5826	C2_02790C_A		0.734371	0.342381	Predicted amino acid transmembrane transporter; rat catheter biofilm repressed
orf19.854	C2_03640W_A	UGA11	0.73124	2.96561e-07	Putative gamma-aminobutyrate (GABA) transaminase; macrophage-induced; overlaps orf19.854.1, which is a region annotated as a blocked reading frame; Spider biofilm induced
orf19.1587	C2_02610C_A	HGT20	0.731155	0.101673	Putative glucose transporter of the major facilitator superfamily; the C. albicans glucose transporter family comprises 20 members; 12 probable membrane-spanning segments; regulated by Nrg1
orf19.4569	C4_02210W_A		0.725517	0.215153	Ortholog of C. dubliniensis CD36 : Cd36_42100, Debaryomyces hansenii CBS767 : DEHA2C14850g, Pichia stipitis Pignal : PICST_52615 and Candida tropicalis MYA-3404 : CTRG_00173
orf19.7231	C1_14220C_A	FTR2	0.725132	0.0779053	High-affinity iron permease; probably interacts with ferrous oxidase; regulated by iron level, ciclopirox olamine, amphotericin B, caspofungin; complements S. cerevisiae ftr1 iron transport defect; Hap43-repressed; Spider biofilm induced
LSU-C2809	C6_02400W_A		0.716574	0.310912	C/D box small nucleolar RNA (snoRNA)
orf19.7336	CR_09390C_A		0.715489	0.507188	Predicted membrane transporter; member of the drug:proton antiporter (14 spanner) (DHA2) family, major facilitator superfamily (MFS); Spider biofilm induced
orf19.5125	C7_03280C_A		0.714012	0.0433792	Protein of unknown function; induced by ketoconazole; Spider, F-12/CO2 and flow model biofilm induced
orf19.4571	C4_02190C_A		0.713584	0.45935	CoA-transferase family protein; rat catheter biofilm repressed
orf19.3674	C1_02170C_A	GAL102	0.712294	0.00280148	UDP-glucose 4,6-dehydratase; role in mannosylation of cell wall proteins; mutation confers hypersensitivity to toxic ergosterol analog; overlaps orf19.3673; Spider biofilm induced
orf19.7566	CR_09920W_A		0.701593	0.025049	Predicted amino acid transport domain; transcript upregulated in clinical strains from HIV+ patients with oral candidiasis; alkaline upregulated by Rim101; rat catheter, Spider and flow model biofilm induced
orf19.2810	C3_03990C_A	AAP1	0.698258	0.0528155	Putative amino acid permease; fungal-specific; possibly essential, disruptants not obtained by UAU1 method; Spider biofilm induced
orf19.4872	C1_10050W_A		0.684337	0.44641	Protein of unknown function; induced by Mnl1 under weak acid stress; Hap43-induced; mutant is viable
orf19.1348	C2_08350C_A		0.68236	0.754119	Ortholog of C. dubliniensis CD36 : Cd36_22500, Candida tropicalis NEW ASSEMBLY : CTRG1_01825, Candida tropicalis MYA-3404 : CTRG_01825 and Candida albicans WO-1 : CAWG_05921
orf19.6306	CR_04870C_A		0.679998	2.07141e-05	Trimethylaminobutyraldehyde dehydrogenase, the third enzyme of the carnitine biosynthesis pathway
tL(CAA)4	CR_08530C_A	tL(CAA)4	0.670984	0.265819	tRNA-Leu, predicted by tRNAscan-SE; CAA anticodon
orf19.7029	C7_00870W_A		0.668004	0.392048	Putative guanine deaminase; mutation confers hypersensitivity to toxic ergosterol analog; Spider biofilm induced
orf19.1344	C7_03310W_A		0.663975	0.000442373	Protein of unknown function; fluconazole-induced; Spider biofilm induced
orf19.7514	CR_00200W_A	PCK1	0.66288	0.0555522	Phosphoenolpyruvate carboxykinase; glucose, C-source, yeast-hypha, Hap43 regulated; fluconazole, phagocytosis, H2O2, oral candidasis, Spider/rat catheter/flow model biofilm induced; repressed in biofilm by Bcr1, Tec1, Ndt80, Rob1, Brg1
orf19.113	C6_01070C_A	CIP1	0.661308	0.0541886	Possible oxidoreductase; transcript induced by cadmium but not other heavy metals, heat shock, yeast-hypha switch, oxidative stress (via Cap1), or macrophage interaction; stationary phase enriched protein; Spider biofilm induced
orf19.5741	C6_03700W_A	ALS1	0.659675	0.510617	Cell-surface adhesin; adhesion, virulence, immunoprotective roles; band at hyphal base; Rfg1, Ssk1, Spider biofilm induced; flow model biofilm repressed; CAI-4 strain background effects; promoter bound Bcr1, Tec1, Efg1, Ndt80, and Brg1
orf19.5896	C3_04450C_A		0.656433	0.429219	Protein of unknown function; induced by alpha pheromone in SpiderM medium
orf19.3904	C5_04210C_A	MRV4	0.653564	0.757595	Protein of unknown function; Spider biofilm induced
orf19.3931	C5_04440C_A	SFC1	0.652127	0.00156291	Putative succinate-fumarate transporter; involved in repression of growth on sorbose; alkaline induced; rat catheter biofilm induced; Spider biofilm induced
orf19.3439	C6_01450C_A		0.651229	1.70457e-10	Protein of unknown function; Cyr1-repressed; rat catheter and Spider biofilm induced
orf19.6143	CR_07250C_A		0.650966	0.000218333	Predicted long-chain-alcohol oxidase; Spider biofilm induced
orf19.5215	C2_05950C_A	TES15	0.650409	0.00350019	Putative acyl-CoA thioesterase; Hap43-repressed; Spider biofilm induced
orf19.3675	C1_02180W_A	GAL7	0.646685	8.78703e-07	Putative galactose-1-phoshphate uridyl transferase; downregulated by hypoxia, upregulated by ketoconazole; macrophage/pseudohyphal-repressed
orf19.5256	C1_12090C_A		0.646114	0.452021	Protein of unknown function; Hap43-repressed gene; induced by alpha pheromone in SpiderM medium
orf19.646	CR_05050W_A	GLN1	0.638355	5.30847e-10	Putative glutamate synthase; regulated by Tsa1, Tsa1B under H2O2 stress conditions; Spider biofilm induced
orf19.5000	C1_13630W_A	CYB2	0.637431	0.00126216	Putative cytochrome b2 precursor; induced in high iron; alkaline repressed; colony morphology-related gene regulation by Ssn6; Hap43-repressed; pider biofilm induced
orf19.6661	C5_03520W_A		0.634437	0.685742	Predicted ORF from Assembly 19; removed from Assembly 20; subsequently reinstated in Assembly 21 based on comparative genome analysis
orf19.1449	C2_01450C_A		0.632255	0.00174927	Protein of unknown function; induced in azole-resistant strain that overexpresses MDR1; protein present in exponential and stationary growth phase yeast cultures; Spider biofilm induced
orf19.3974	C5_04880C_A	PUT2	0.631277	1.21051e-06	Putative delta-1-pyrroline-5-carboxylate dehydrogenase; alkaline upregulated; protein present in exponential and stationary growth phase yeast cultures; flow model biofilm induced; Spider biofilm induced
orf19.1156	C1_11630C_A	FUS1	0.630909	0.134958	Membrane protein required for mating; ortholog of S. cerevisiae Fus1; transcript induced by Cph1 in cells homozygous for the MTLa locus; alpha factor induced
orf19.701	CR_06670W_A	CFL11	0.62977	0.744394	Superoxide-generating NADPH oxidase, produces extracellular burst of reactive oxygen species at growing cell tips during hyphal morphogenesis; regulated by Cdc42p
orf19.700	CR_06660W_A	SEO1	0.628572	0.166465	Protein with similarity to permeases; Sfu1-repressed; flucytosine induced; induced by Mnl1 under weak acid stress; flow model biofilm repressed
orf19.2515	C3_01130C_A		0.623495	0.0402928	ZZ-type zinc finger protein; rat catheter and Spider biofilm induced
orf19.5831	C2_02750C_A		0.620937	0.148389	Ortholog of C. dubliniensis CD36 : Cd36_17620, C. parapsilosis CDC317 : CPAR2_212260, Candida tropicalis MYA-3404 : CTRG_01348, Candida albicans WO-1 : CAWG_04043 and Candida metapsilosis : CMET_2351
orf19.5763	C6_03880W_A		0.617595	0.00142565	Has domain(s) with predicted oxidoreductase activity and role in metabolic process
orf19.1614	C3_02310W_A	MEP1	0.614534	0.000248054	Ammonium permease; Mep1 more efficient permease than Mep2, Mep2 has additional regulatory role; 11 predicted transmembrane regions; low mRNA abundance; hyphal downregulated; flow model biofilm induced
tL(UAA)3	C1_03570C_A	tL(UAA)3	0.611123	0.90042	tRNA-Leu, predicted by tRNAscan-SE; UAA anticodon
orf19.7053	C7_00660W_A	GAC1	0.610127	0.145808	Putative regulatory subunit of ser/thr phosphoprotein phosphatase 1; fluconazole-induced; caspofungin repressed; transcript induced by Mnl1 under weak acid stress; regulated by Nrg1, Tup1; Spider and flow model biofilm induced
orf19.3733	CR_02360W_A	IDP2	0.608384	0.0652068	Isocitrate dehydrogenase; white-opaque switch regulated; morphology-regulation by Ssn6; protein in exponential and stationary phase yeast; Hap43-repressed; Spider biofilm repressed by Bcr1, Tec1, Ndt80, Rob1, Brg1; Spider biofilm induced
orf19.1586	C2_02600C_A	FGR22	0.605875	0.54765	Putative phosphatidylinositol-specific phospholipase C (PI-PLC); predicted type 2 membrane protein; no S. cerevisiae ortholog; role in, and regulated by, filamentation, Hap43p; almost identical to orf19.5797
orf19.4366	CR_03670W_A		0.603719	0.36246	Ortholog of C. dubliniensis CD36 : Cd36_28870, Candida tropicalis NEW ASSEMBLY : CTRG1_00731, Candida tropicalis MYA-3404 : CTRG_00731 and Candida albicans WO-1 : CAWG_01703
orf19.780	C1_04660W_A	DUR1,2	0.597919	5.47854e-15	Urea amidolyase; hydrolyzes urea to CO2; use of urea as N source and for hyphal switch in macrophage; regulated by Nrg1/Hap43; required for virulence; promotes mouse kidney and brain colonization; rat catheter and flow model biofilm induced
orf19.996	C1_10520W_A		0.593677	0.0114179	Protein with a predicted leucine-rich repeat domain; possibly an essential gene, disruptants not obtained by UAU1 method
orf19.3432.1	C6_01530C_A	PMP1	0.591565	0.0207714	Protein similar to S. cerevisiae small proteolipid associated with plasma membrane ATPase Pma1p; null mutant exhibits no obvious defects
tL(CAA)3	C6_04460W_A	tL(CAA)3	0.587338	0.765467	tRNA-Leu, predicted by tRNAscan-SE; CAA anticodon
orf19.6486	C7_02270W_A	LDG3	0.587047	0.424524	Putative LDG family protein; F-12/CO2 early biofilm induced
orf19.5728	C6_03600C_A		0.583256	0.567857	Putative cytochrome P450; Spider biofilm induced
orf19.2809	C3_04000C_A	CTN3	0.581707	0.00301866	Peroxisomal carnitine acetyl transferase; no obvious metabolic, hyphal, virulence defects in Ura+ strain; induced by macrophage engulfment, hyphal growth, starvation, nonfermentable carbon sources; rat catheter, Spider biofilm induced
tD(GUC)2	C4_03660W_A	tD(GUC)2	0.578289	0.881752	tRNA-Asp, predicted by tRNAscan-SE; GUC anticodon
orf19.4899	C1_10290W_A	GCA1	0.569218	0.171128	Extracellular/plasma membrane-associated glucoamylase; expressed in rat oral infection; regulated by carbohydrates, pH, galactose; promotes biofilm matrix formation; flow model biofilm induced; Bcr1 repressed in RPMI a/a biofilms
orf19.2899	C4_06360C_A		0.567402	0.385582	Ortholog of C. dubliniensis CD36 : Cd36_45850, C. parapsilosis CDC317 : CPAR2_500750, Pichia stipitis Pignal : PICST_43336, Candida tropicalis MYA-3404 : CTRG_04038 and Candida albicans WO-1 : CAWG_03191
orf19.1874	C2_07530C_A		0.566648	0.728409	Ortholog(s) have protein serine/threonine kinase activity
orf19.6449	CR_08720W_A		0.561968	0.198108	Ortholog of C. dubliniensis CD36 : Cd36_34310
orf19.7597	CR_10210W_A	PGA12	0.55877	0.764726	Putative GPI-anchored protein
orf19.936	C5_00530W_A		0.553478	0.831897	Ortholog of C. dubliniensis CD36 : Cd36_50530, C. parapsilosis CDC317 : CPAR2_303990, Candida tenuis NRRL Y-1498 : CANTEDRAFT_107934 and Pichia stipitis Pignal : PICST_63283
orf19.3984	C5_04960W_A		0.549783	0.0346951	Protein of unknown function; induced in core caspofungin response; induced in ssr1 mutant; induced by nitric oxide independent of Yhb1; Spider biofilm induced
orf19.7392	C3_06100C_A	DED1	0.542139	0.187867	Predicted ATP-dependent RNA helicase; RNA strand annealing activity; Spider biofilm induced
orf19.7093	C7_00290C_A	HGT13	0.538405	0.0483136	Predicted sugar transporter, involved in glycerol utilization; member of the major facilitator superfamily; 12 transmembrane; gene has intron; oxidative stress-induced via Cap1p; expressed in rich medium, 2% glucose
orf19.4577	C4_02150C_A		0.536083	0.0155432	Ortholog(s) have GTPase activating protein binding, cAMP-dependent protein kinase inhibitor activity
orf19.1409.2	C4_04380C_A		0.533766	0.0475119	Protein of unknown function; Spider biofilm induced
orf19.4114	C2_06070W_A	FAA2-1	0.533273	0.000534805	Predicted long chain fatty acid CoA ligase; upregulated upon phagocytosis; induced by nitric oxide independent of Yhb1
orf19.7288	CR_08920W_A		0.524779	0.000754593	Protein with predicted oxidoreductase and dehydrogenase domains; Hap43-repressed; Spider biofilm induced
orf19.1822	C1_06280C_A	UME6	0.523137	0.0497039	Zn(II)2Cys6 transcription factor; has a long 5'-UTR that regulates translational efficiency and controls transition to filamentous growth; stability controlled by Grr1p, Ubr1p, Ptc2p in response to CO2 and O2 levels
orf19.1341	C7_03340C_A	PRR2	0.51665	0.014997	Putative serine/threonine protein kinase; mutation confers resistance to 5-fluorocytosine (5-FC)
orf19.1171	C1_11490C_A	BTA1	0.516362	0.34769	Ortholog of C. dubliniensis CD36 : Cd36_10780, C. parapsilosis CDC317 : CPAR2_208080, C. auris B8441 : B9J08_003841 and Candida tenuis NRRL Y-1498 : CANTEDRAFT_120956
orf19.2882	C4_06530C_A	XUT1	0.516162	0.13284	Putative high-affinity, high-capacity xanthine-uric acid/H+ symporter; similar to A. nidulans UapA; member of the Nucleobase-Ascorbate Transporter/Nucleobase-Cation Symporter (NAT/NCS2) family; rat catheter biofilm induced
orf19.2942	C1_02530C_A	DIP5	0.513401	0.000119806	Dicarboxylic amino acid permease; mutation confers hypersensitivity to toxic ergosterol analog; induced upon phagocytosis by macrophage; Gcn4-regulated; upregulated by Rim101 at pH 8; rat catheter and Spider biofilm induced
orf19.4263	C5_02510C_A		0.51205	0.00253304	Has domain(s) with predicted nucleotide binding activity
orf19.6028	C1_00780C_A	HGC1	0.510533	0.0239282	Hypha-specific G1 cyclin-related protein involved in regulation of morphogenesis, biofilm formation; Cdc28-Hgc1 maintains Cdc11 S394 phosphorylation during hyphal growth; required for virulence in mice; regulated by Nrg1, Tup1, farnesol
orf19.1370	C2_09800C_A		0.51002	0.903753	Protein of unknown function; expression regulated by white-opaque switch; repressed by alpha pheromone in SpiderM medium
orf19.295	C3_02990C_A		0.51002	0.903753	Ortholog of C. dubliniensis CD36 : Cd36_82970, C. auris B8441 : B9J08_001198, Lodderomyces elongisporus NRLL YB-4239 : LELG_02117 and Debaryomyces hansenii CBS767 : DEHA2G01012g
orf19.5005	C1_13670W_A	OSM2	0.509593	3.44142e-08	Putative mitochondrial fumarate reductase; regulated by Ssn6p, Gcn2p, and Gcn4p; Hog1p-downregulated; stationary phase enriched protein; Hap43p-repressed gene
orf19.385	C1_08400C_A	GCV2	0.509099	0.106153	Glycine decarboxylase P subunit; protein of glycine catabolism; repressed by Efg1; Hog1-induced; induced by Rim101 at acid pH; transcript induced in elevated CO2; stationary phase enriched protein
orf19.3810	C4_04720W_A		0.504242	0.00037062	Ortholog(s) have methylenetetrahydrofolate dehydrogenase (NAD+) activity, role in folic acid-containing compound biosynthetic process, one-carbon metabolic process, purine nucleobase biosynthetic process and cytosol localization
orf19.4590	C4_02030W_A	RFX2	0.502987	0.0125622	Transcriptional repressor; regulator of filamentation, response to DNA damage, adhesion, virulence in murine mucosal, systemic infections; RFX domain; regulated by Nrg1, UV-induced; partially complements S. cerevisiae rfx1 mutant defects
orf19.4883	C1_10140C_A		0.495544	0.00346299	Protein of unknown function; S. cerevisiae ortholog Cos111 confers resistance to the antifungal drug ciclopirox olamine; constitutive expression independent of MTL or white-opaque status; Spider biofilm induced
orf19.2369.1	CR_06950C_A	ATX1	0.495417	0.495742	Putative cytosolic copper metallochaperone; flucytosine induced; Ssr1-repressed; rat catheter biofilm induced
orf19.644	CR_05090C_A	HGT9	0.495117	0.641811	Putative glucose transporter of the major facilitator superfamily; the C. albicans glucose transporter family comprises 20 members; 12 probable membrane-spanning segments; induced at low (0.2%, compared to 2%) glucose in rich media; intron
orf19.4438	C1_07330W_A	RME1	0.494539	0.381243	Zinc finger protein, controls asexual sporulation; white-specific transcript; upregulation correlates with clinical development of fluconazole resistance; Upc2-regulated in hypoxia; flow model biofilm induced; Spider biofil
orf19.2742	C4_02580W_A		0.492002	0.306061	Ortholog of C. parapsilosis CDC317 : CPAR2_400095, C. dubliniensis CD36 : Cd36_42560, Candida tenuis NRRL Y-1498 : CANTEDRAFT_113280 and Lodderomyces elongisporus NRLL YB-4239 : LELG_04166
orf19.1363	C2_09880C_A		0.490084	0.430956	Putative protein of unknown function; Plc1-regulated; transcript induced by Mnl1 under weak acid stress; flow model, rat catheter, Spider biofilm induced
orf19.3160	C5_02080C_A	HSP12	0.490071	0.0533687	Heat-shock protein; induced by osmotic/oxidative/cadmium stress, fluphenazine treatment, low iron, CDR1 and CDR2 overexpression, or ssn6 or ssk1 null mutation; overexpression increases resistance to farnesol and azoles
orf19.7279.1	CR_08830W_A		0.48654	0.399235	Protein of unknown function; Spider biofilm induced
orf19.5557	C6_02830W_A	MNN45	0.481575	0.298538	Mannosyltransferase; transcript upregulated in Ssk1 response regulator mutant or in nik1 null mutant, but not in chk1 or sln1 null mutants; pheromone induced; Spider biofilm induced
orf19.5863	C3_04210W_A		0.481414	0.135877	Ortholog of C. dubliniensis CD36 : Cd36_84160, C. auris B8441 : B9J08_001714, Candida tenuis NRRL Y-1498 : cten_CGOB_00085 and Debaryomyces hansenii CBS767 : DEHA2B08404g
orf19.2922	C4_06150C_A		0.480289	0.607425	Ortholog(s) have double-stranded DNA binding activity, role in homologous chromosome pairing at meiosis, reciprocal meiotic recombination and condensed nuclear chromosome localization
orf19.176	CR_02490W_A	OPT4	0.478765	0.104471	Oligopeptide transporter; detected at germ tube plasma membrane; transcript inducede during phagocytosis by macrophages; fungal-specific; Hap43-repressed; merged with orf19.2292 in Assembly 20; rat catheter and Spider biofilm induced
orf19.4821	C1_09580C_A	LIP1	0.47607	0.444681	Secreted lipase, member of a lipase gene family whose members are expressed differentially in response to carbon source and during infection; may have a role in nutrition and/or in creating an acidic microenvironment
orf19.2192	C2_07900W_A	GDH2	0.474878	1.31295e-21	Mitochondrial NAD-dependent glutamate dehydrogenase; catalyzes deamination of glutamate to alpha-ketoglutarate; fungal-specific; regulated by Nrg1p, Mig1p, Tup1p, and Gcn4p; stationary phase enriched; Spider and flow model biofilm induced
orf19.1704	C3_01460C_A	FOX3	0.472929	2.09682e-06	Putative peroxisomal 3-oxoacyl CoA thiolase; transcript regulated by white-opaque switch; Spider biofilm induced
orf19.6254	C1_06570W_A	ANT1	0.469764	9.25647e-05	Peroxisomal adenine nucleotide transporter; role in beta-oxidation of medium-chain fatty acid and peroxisome proliferation; rat catheter biofilm induced
orf19.6844	C1_04500W_A	ICL1	0.465893	0.054568	Isocitrate lyase; glyoxylate cycle enzyme; required for virulence in mice; induced upon phagocytosis by macrophage; farnesol regulated; Pex5-dependent peroxisomal localization; stationary phase enriched; rat catheter, Spider biofilm induced
orf19.6308	CR_04850C_A		0.460278	0.000153172	Ortholog of Candida albicans WO-1 : CAWG_01818
orf19.5862	C3_04200W_A	AGT1	0.460147	0.0133142	Agmatinase, involved in metabolism of agmatine; downregulated upon adherence to polystyrene; regulated by Gcn2p and Gcn4p
orf19.77.1	C6_04150W_A		0.4556	0.768521	Protein of unknown function; Hap43-repressed gene
orf19.4767	C1_09100W_A	ZCF28	0.451777	0.0356843	Zn(II)2Cys6 transcription factor; required for yeast cell adherence to silicone substrate; Spider biofilm induced
orf19.4894	C1_10240C_A		0.451629	0.219244	Protein with similarity to S. cerevisiae Yer010cp, a protein of unknown function belonging to the prokaryotic RraA family; repressed by benomyl; Hap43-induced; Spider biofilm induced
orf19.4504	C2_04480W_A		0.450251	0.000265935	Has domain(s) with predicted oxidoreductase activity, zinc ion binding activity
orf19.2633	CR_07730W_A	HGT14	0.44904	0.00706504	Putative MFS glucose transporter; 20 member C. albicans glucose transporter family; 12 probable membrane-spanning segments; expressed in rich medium with 2% glucose; rat catheter and flow model biofilm induced
orf19.3684	C1_02270C_A		0.447817	0.021477	Putative oxidoreductase; Spider biofilm induced
orf19.2948	C1_02600W_A	SNO1	0.446444	0.00204676	Protein with a predicted role in pyridoxine metabolism; stationary phase protein; regulated by Tup1, Efg1; Spider biofilm induced
orf19.4833	C1_09690W_A	MLS1	0.445677	0.000609735	Malate synthase; glyoxylate cycle enzyme; no mammalian homolog; regulated upon white-opaque switch; phagocytosis, strong oxidative stress induced; stationary phase enriched; flow model biofilm repressed; rat catheter, Spider biofilm induced
SNRNAU4	C4_06180C_A		0.44555	0.518227	Highly conserved U4 small nuclear RNA involved in splicing; ortholog of S. cerevisiae SNR14
orf19.4539	C1_01840C_A		0.445138	0.0020008	Protein with a Rho GDP-dissociation inhibitor domain; Hap43-repressed gene; Spider biofilm induced
orf19.6897	C7_01130C_A		0.442917	0.447652	Protein of unknown function
orf19.4505	C2_04470W_A	ADH3	0.442311	0.1416	Putative NAD-dependent (R,R)-butanediol dehydrogenase; regulated by white-opaque switch; induced by nitric oxide independent of Yhb1; Spider biofilm induced
orf19.2199	C2_07820C_A	PHO86	0.439918	0.0049493	Putative endoplasmic reticulum protein; possibly adherence-induced
orf19.558	CR_05220C_A	GUT1	0.439895	4.73917e-05	Putative glycerol kinase; downregulated upon adherence to polystyrene; greater mRNA abundance observed in a cyr1 homozygous null mutant than in wild type
orf19.3902	C5_04190W_A	MRV2	0.439568	0.360171	Protein of unknown function; repressed by fluphenazine treatment or in an azole-resistant strain that overexpresses CDR1 and CDR2; Spider biofilm induced
orf19.2274	C2_07180W_A		0.437053	0.0300702	Ortholog of C. dubliniensis CD36 : Cd36_21450, Candida tropicalis NEW ASSEMBLY : CTRG1_01739, Candida tropicalis MYA-3404 : CTRG_01739 and Candida albicans WO-1 : CAWG_05814
orf19.4591	C4_02020W_A	CAT2	0.4366	0.00606778	Major carnitine acetyl transferase; intracellular acetyl-CoA transport; localized in peroxisomes and mitochondria; induced in macrophages; Hog1-repressed; stationary phase enriched; farnesol-upregulated in biofilm; Spider biofilm induced
orf19.1224	C2_06680W_A	FRP3	0.43625	0.00291733	Putative ammonium transporter; upregulated in the presence of human neutrophils; fluconazole-downregulated; repressed by nitric oxide; Spider biofilm induced; rat catheter biofilm repressed
orf19.3117	C4_06920C_A	CSA2	0.435363	0.855024	Extracellular heme-binding protein involved in heme-iron acquisition; regulated by Tsa1, Tsa1B in minimal media at 37 deg; induced by ketoconazole, nitric oxide, Hap43; required for normal RPMI biofilm formation
orf19.1308	C4_03700W_A		0.434352	0.000109257	Predicted membrane transporter, member of the drug:proton antiporter (14 spanner) (DHA2) family, major facilitator superfamily (MFS)
orf19.1253	C4_05680W_A	PHO4	0.432983	0.256106	bHLH transcription factor of the myc-family; required for phosphate acquisition and for resistance to stresses; induced by Mnl1 under weak acid stress
orf19.6741	C3_07470W_A	EVP1	0.432092	9.82535e-06	Putative plasma membrane protein; predicted role in cell wall integrity; regulated by Nrg1, Tup1; induced during chlamydospore formation in both C. albicans and C. dubliniensis
orf19.7500	CR_00330C_A	PXA1	0.432007	0.000381993	Putative peroxisomal, half-size adrenoleukodystrophy protein (ALD or ALDp) subfamily ABC family transporter
orf19.5278	C1_11890W_A		0.431944	0.00230581	Protein of unknown function; Spider biofilm induced
SNRNAU1	CR_03190C_A		0.431943	0.49868	Highly conserved U1 small nuclear RNA involved in splicing; ortholog of S. cerevisiae SNR19
orf19.3573	C2_05440W_A	PEX6	0.431102	0.00210145	Ortholog(s) have ATPase activity, role in fatty acid metabolic process, protein import into peroxisome matrix, receptor recycling, protein targeting to peroxisome, protein unfolding and cytosol, peroxisome localization
orf19.2509.1	C3_01060W_A		0.430949	0.347186	Ortholog of C. dubliniensis CD36 : Cd36_29340, Candida tropicalis NEW ASSEMBLY : CTRG1_CGOB_00055, Spathaspora passalidarum NRRL Y-27907 : spas_CGOB_00040 and Candida albicans WO-1 : CAWG_00248
orf19.2681	C4_03100W_A	RBT7	0.430016	0.488277	Protein with similarity to RNase T2 enzymes; has putative secretion signal; expression is Tup1-repressed
orf19.1272	C4_05850C_A		0.428824	0.000393398	Protein of unknown function; may play a role in regulation of cell size; rat catheter biofilm repressed
orf19.4251	C5_02430W_A	ZCF22	0.428562	0.0349434	Predicted Zn(II)2Cys6 transcription factor
orf19.6316	CR_04760C_A		0.427512	0.0199199	Predicted membrane transporter, member of the L-amino acid transporter-3 (LAT3) family, major facilitator superfamily (MFS)
orf19.7520	CR_00150C_A	POT1	0.426507	1.40574e-07	Putative peroxisomal 3-oxoacyl CoA thiolase; transcript regulated by Nrg1 and Mig1; farnesol regulated; Hap43-repressed
orf19.1107	C5_03870C_A		0.426427	0.000160034	Protein of unknown function; Spider biofilm induced
tP(UGG)2	C2_09200W_A	tP(UGG)2	0.424168	0.766887	tRNA-Pro, predicted by tRNAscan-SE; UGG anticodon
orf19.7247	C1_14340C_A	RIM101	0.424116	0.00522439	Transcription factor; alkaline pH response; required for alkaline-induced hyphal growth; role in virulence in mice; activated by C-terminal proteolytic cleavage; mediates both positive and negative regulation; Spider biofilm induced
orf19.3774.1	C4_05040W_A		0.423388	0.028176	Ortholog(s) have protein tag activity
orf19.97	C6_00960W_A	CAN1	0.422666	9.61258e-05	Basic amino acid permease; complements lysine transport mutation; 10 predicted transmembrane regions, 3 predicted N-glycosylation sites; phagocytosis by macrophages induces transcript; rat catheter, Spider and flow model biofilm induced
orf19.2035	C2_00890W_A		0.42256	0.182605	Ortholog of C. dubliniensis CD36 : Cd36_15830, C. parapsilosis CDC317 : CPAR2_212930, Candida tropicalis MYA-3404 : CTRG_01155, Candida albicans WO-1 : CAWG_03868 and Candida metapsilosis : CMET_2287
orf19.4334	C5_03050C_A	PGA58	0.422533	0.400945	Putative GPI-anchored protein; transcription is positively regulated by Tbf1p
orf19.695	CR_06590C_A	RGS2	0.419572	0.00492323	Protein of RGS superfamily; mutants are viable; rat catheter and Spider biofilm induced
orf19.2978	C1_02890C_A		0.419511	1.92095e-05	Protein of unknown function; Hap43-repressed gene
orf19.5076.1	C1_08040W_A		0.417167	0.00282657	Ortholog of C. parapsilosis CDC317 : CPAR2_804320, Candida tenuis NRRL Y-1498 : CANTEDRAFT_114112, Debaryomyces hansenii CBS767 : DEHA2G14938g and Candida guilliermondii ATCC 6260 : PGUG_02885
orf19.2202	C2_07790C_A		0.414864	0.285785	Protein of unknown function; induced by alpha pheromone in SpiderM medium
orf19.3801	C4_04790W_A	FAV1	0.41469	0.256062	Protein with weak similarity to S. cerevisiae Fus2p; induced by alpha pheromone mating factor in MTLa/MTLa opaque cells
orf19.2652	C5_03270W_A	TEF4	0.413167	0.330344	Putative translation elongation factor; genes encoding ribosomal subunits, translation factors, and tRNA synthetases are downregulated upon phagocytosis by murine macrophage
orf19.1844	CR_06870C_A		0.412717	0.675967	Protein similar to ferric reductase Fre10p
orf19.2454	C1_05940W_A	PHO87	0.409471	2.86118e-06	Putative phosphate permease; transcript repressed by Rim101 at pH 8; regulated by white-opaque switch; caspofungin repressed; virulence-group-correlated expression; flow model biofilm induced
orf19.5157	C7_03040W_A		0.409233	0.00223633	Protein with a protein tyrosine phosphatase-like protein domain; putative membrane-spanning regions; rat catheter biofilm induced
orf19.3234	CR_01200W_A	OYE22	0.409172	0.221076	Putative NADPH dehydrogenase; rat catheter biofilm induced
orf19.4145	C5_01500C_A	ZCF20	0.406959	0.01241	Zn(II)2Cys6 transcription factor orthologous to S. cerevisiae Hap1; regulated by Sef1, Sfu1; Hap43-induced; Spider biofilm induced
orf19.183	C2_04810W_A	HIS3	0.404882	6.35121e-05	Imidazoleglycerol-phosphate dehydratase, enzyme of histidine biosynthesis; functionally complements S. cerevisiae his3-1 mutation; hyphal-induced expression; regulated by Gcn2p and Gcn4p; fungal-specific (no human or murine homolog)
orf19.6606	CR_09560C_A		0.403915	0.00511359	Ortholog of C. parapsilosis CDC317 : CPAR2_201040, C. auris B8441 : B9J08_001657, Candida tenuis NRRL Y-1498 : CANTEDRAFT_112677 and Debaryomyces hansenii CBS767 : DEHA2E02420g
orf19.5270	C1_11950W_A		0.403607	0.138004	Protein of unknown function; rat catheter biofilm induced
orf19.1124	C5_03710C_A		0.402792	0.151248	Protein of unknown function; flow model biofilm induced; Spider biofilm induced
orf19.946	C5_00430W_A	MET14	0.402564	0.0119688	Putative adenylylsulfate kinase; predicted role in sulfur metabolism; possibly adherence-induced; protein present in exponential and stationary growth phase yeast; F-12/CO2 biofilm induced
orf19.5806	C2_02970C_A	ALD5	0.401432	0.00337147	NAD-aldehyde dehydrogenase; decreased expression in fluconazole-resistant isolate, or in hyphae; biofilm induced; fluconazole-downregulated; protein abundance is affected by URA3 expression in the CAI-4 strain; stationary phase enriched
orf19.4691	C4_00980C_A	MRV1	0.401073	0.388829	Ortholog of Candida albicans WO-1 : CAWG_03682
orf19.7227	C1_14190C_A		0.400781	0.308118	Protein phosphatase inhibitor; Hap43-repressed; homozygous Tn insertion decreases colony wrinkling but does not block hyphal growth in liquid media; mutation confers hypersensitivity to toxic ergosterol analog; Spider biofilm induced
orf19.6594	CR_09690C_A	PLB3	0.40045	0.482749	GPI-anchored cell surface phospholipase B; possibly secreted; fungal-specific (no mammalian homolog); induced by Tbf1; fluconazole-induced; possible essential gene (UAU1 method); Spider and flow model biofilm induced
orf19.2332	C1_10850W_A		0.400304	0.538357	Ortholog of C. dubliniensis CD36 : Cd36_10180, C. parapsilosis CDC317 : CPAR2_210560, Candida tropicalis MYA-3404 : CTRG_04072, Candida albicans WO-1 : CAWG_00348 and Candida metapsilosis : CMET_2506
orf19.4216	C5_02110W_A		0.399744	0.182237	Putative heat shock protein; decreased expression in hyphae; transcription is increased in populations of cells exposed to fluconazole over multiple generations; overexpression increases resistance to farnesol and azoles
orf19.5759	C6_03840C_A	SNQ2	0.399583	0.0016646	Protein similar to S. cerevisiae Snq2p transporter; member of PDR subfamily of ABC family; transposon mutation affects filamentation; benomyl-induced transcription; detected at yeast-form cell plasma membrane by mass spec
tN(GUU)3	C1_03420W_A	tN(GUU)3	0.398688	0.753951	tRNA-Asn, predicted by tRNAscan-SE; GUU anticodon
orf19.54	C1_05000W_A	RHD1	0.398357	0.323492	Putative beta-mannosyltransferase required for the addition of beta-mannose to the acid-labile fraction of cell wall phosphopeptidomannan; 9-gene family memebr; regulated on yeast-hypha and white-opaque switches; Spider biofilm repressed
tA(AGC)7	C1_13890C_A	tA(AGC)7	0.397632	0.763912	tRNA-Ala, predicted by tRNAscan-SE; AGC anticodon
orf19.1826	C1_06230C_A	MDM34	0.396684	0.000192415	Putative zinc finger transcription factor; macrophage-downregulated; flow model biofilm induced; flow model and Spider biofilm induced
orf19.5565	C6_02890C_A	HPD1	0.394116	0.426171	3-hydroxypropionate dehydrogenase; involved in degradation of toxic propionyl-CoA; rat catheter and Spider biofilm induced
orf19.1332	C7_03440W_A	SNG4	0.392697	0.0221376	Putative membrane transporter; Hap43-induced; inducd by Mnl1p under weak acid stress; shows Mob2-dependent hyphal regulation
tV(UAC)1	C2_10490C_A	tV(UAC)1	0.392067	0.353175	tRNA-Val, predicted by tRNAscan-SE; UAC anticodon
orf19.3940.1	C5_04560C_A	CUP1	0.391828	0.677562	Metallothionein; involved in copper resistance; copper induced; Spider biofilm induced; flow model biofilm repressed
orf19.3710	CR_07810W_A	YHB5	0.391617	0.00348608	Flavohemoglobin-related protein; not required for normal NO resistance; predicted globin/FAD-binding/NAD(P)-binding domains but lacks some conserved residues of flavohemoglobins; filament induced; rat catheter and Spider biofilm induced
tF(GAA)1	C3_02730C_A	tF(GAA)1	0.391611	0.784227	tRNA-Phe, predicted by tRNAscan-SE; GAA anticodon; has atypical tertiary T15A48 basepair (rather than R15Y48 basepair)
orf19.5071	C1_08000W_A	NRP1	0.390041	0.0307556	Ortholog(s) have cytoplasmic stress granule localization
orf19.1624.1	C3_02200W_A		0.389751	0.236317	Ortholog of C. parapsilosis CDC317 : CPAR2_405060, Candida tropicalis NEW ASSEMBLY : CTRG1_CGOB_00188, Candida orthopsilosis Co 90-125 : CORT_0C04470 and Candida orthopsilosis NEW ASSEMBLY : CORT1C04470
orf19.1486	C2_01750C_A		0.38916	0.00233357	Protein with a life-span regulatory factor domain; regulated by Sef1, Sfu1, and Hap43; flow model biofilm induced; Spider biofilm induced
orf19.138	C6_01310W_A	FIG1	0.389073	0.538931	S. cerevisiae Fig1 ortholog; an integral membrane protein required for mating; role in thigmotropism; transcript is opaque-specific and a-specific; activated by Cph1 or alpha pheromone
orf19.4287	C5_02690W_A		0.388949	0.00588032	Putative oxidoreductase; Hap43-repressed gene; clade-associated gene expression
orf19.3111	C4_06980W_A	PRA1	0.388893	0.583446	Cell surface protein that sequesters zinc from host tissue; enriched at hyphal tips; released extracellularly; binds to host complement regulators; mediates leukocyte adhesion and migration; immunogenic in mouse; produced at ambient pH
tG(GCC)6	CR_08750C_A	tG(GCC)6	0.387527	0.726055	tRNA-Gly, predicted by tRNAscan-SE; GCC anticodon
orf19.3120	C4_06910W_A		0.386736	0.407163	PDR-subfamily ABC transporter (half-size); similar to WHITE subfamily proteins; repressed by fluphenazine treatment or in an azole-resistant strain that overexpresses CDR1 and CDR2; induced by nitric oxide; rat catheter biofilm induced
orf19.6782	C3_07180C_A	BMT1	0.386411	0.00913363	Beta-mannosyltransferase, required for addition of the 1st beta-mannose residue to acid-stable fraction of cell wall phosphopeptidomannan; 9-gene family member; mutants induce higher levels of inflammatory cytokines in mouse dendritic cells
orf19.7648	CR_10640W_A		0.385944	0.000246751	Has domain(s) with predicted antiporter activity, xenobiotic transmembrane transporter activity, role in xenobiotic transmembrane transport and membrane localization
orf19.5536	C6_02660C_A		0.383245	0.22287	Has domain(s) with predicted carbon-nitrogen ligase activity, with glutamine as amido-N-donor, hydrolase activity
orf19.1461	C2_01540W_A		0.382475	0.00796107	S. pombe ortholog SPCC576.01c is a predicted sulfonate dioxygenase; possibly transcriptionally regulated upon hyphal formation; Spider biofilm induced
orf19.6788	C3_07120W_A		0.381216	0.053779	Protein with a predicted role in cotranslational protein targeting to membrane; induced during chlamydospore formation in both C. albicans and C. dubliniensis
orf19.5921	C3_04630W_A		0.379219	0.00732186	Ortholog of C. dubliniensis CD36 : Cd36_84580, C. parapsilosis CDC317 : CPAR2_404290, C. auris B8441 : B9J08_003750 and Candida tenuis NRRL Y-1498 : CANTEDRAFT_115338
orf19.5265	C1_12010C_A	KIP4	0.378507	0.0382952	S. cerevisiae Smy1 ortholog; Tn mutation affects filamentous growth; filament induced; has Mob2-dependent hyphal regulation; regulated by Nrg1, Tup1; oralpharyngeal candidasis induced; Spider biofilm induced; flow model biofilm repressed
tR(CCG)1	C1_02340C_A	tR(CCG)1	0.378059	0.350213	tRNA-Arg, predicted by tRNAscan-SE; CCG anticodon
orf19.4432	C1_07380C_A	KSP1	0.376868	0.000115817	Putative serine/threonine protein kinase; mRNA binds She3 and is localized to hyphal tips; mutation confers hypersensitivity to amphotericin B
orf19.328	C3_03290C_A	NPR2	0.376756	0.0475548	Putative urea transporter; induced during infection of murine kidney, compared to growth in vitro; has murine homolog
orf19.5255	C1_12100C_A	PXA2	0.375393	0.00420858	Putative peroxisomal, half-size adrenoleukodystrophy protein (ALD or ALDp) subfamily ABC transporter; Gcn4p-regulated
orf19.6196	C1_07080W_A	RTT102	0.374167	0.0515901	Component of the SWI/SNF and RSC chromatin remodeling complexes; suggested role in chromosome maintenance; Spider biofilm induced
orf19.2734	C4_02660W_A		0.372254	0.21451	Protein with a glucose/ribitol dehydrogenase family domain; mutants are viable
orf19.4445	C1_07220W_A		0.370351	0.335116	Protein of unknown function; Plc1p-regulated; expression induced early upon infection of reconstituted human epithelium (RHE), while expression of the C. dubliniensis ortholog is not; mutant is viable; Spider biofilm induced
orf19.6017	C1_00880W_A		0.365445	0.13328	Protein of unknown function; Spider biofilm induced
orf19.5383	C3_00720W_A	PMA1	0.361291	0.0210143	Plasma membrane H(+)-ATPase; highly expressed, comprises 20-40% of total plasma membrane protein; levels increase at stationary phase transition; fluconazole induced; caspofungin repressed; upregulated in RHE model; Spider biofilm repressed
orf19.5025	C1_13870W_A	MET3	0.360673	0.156619	ATP sulfurlyase; sulfate assimilation; repressed by Met, Cys, Sfu1, or in fluconazole-resistant isolate; Hog1, caspofungin, white phase-induced; induced on biofilm formation, even in presence of Met and Cys; Spider, F-12/CO2 biofilm induced
orf19.4655	C4_01320C_A	OPT6	0.360177	0.00809947	Putative oligopeptide transporter; fungal-specific (no human or murine homolog); expression of OPT6, OPT7, or OPT8 does not suppress defect of mutant lacking Opt1p, Opt2p, and Opt3p; alleles are nonidentical
orf19.4317	C5_02930C_A	GRE3	0.35959	0.00153181	Putative D-xylose reductase; antigenic in murine systemic infection; soluble protein in hyphae; induced by farnesol, macrophage interaction and by Mnl1 under weak acid stress; stationary-phase enriched protein; Spider biofilm induced
orf19.6705	C7_03480W_A		0.358957	0.00043348	Putative guanyl nucleotide exchange factor with Sec7 domain; required for normal filamentous growth; regulated by yeast-hyphal switch; filament induced; regulated by Nrg1, Tup1, Mob2, Hap43; mRNA binds She3; Spider biofilm induced
orf19.1306	C4_03720C_A		0.358682	0.0227017	Has domain(s) with predicted 2-oxoglutarate-dependent dioxygenase activity
orf19.6530	C7_01910C_A		0.356825	0.00818745	Similar to bacterial DnaJ; transcript upregulated in low iron; flow model biofilm induced; Spider biofilm induced
orf19.792	C2_04280W_A		0.355163	0.0616547	Ortholog(s) have protein serine/threonine kinase activity, protein serine/threonine/tyrosine kinase activity, protein tyrosine kinase activity
orf19.1274	C4_05870C_A		0.354836	0.551717	Has domain(s) with predicted DNA binding, zinc ion binding activity, role in transcription, DNA-templated and nucleus localization
orf19.1652	C3_01960C_A	POX1-3	0.354207	0.00128503	Predicted acyl-CoA oxidase; farnesol regulated; stationary phase enriched protein; Spider biofilm induced
orf19.7009	C7_01050W_A		0.35329	0.112511	Has domain(s) with predicted catalytic activity and role in cellular metabolic process
orf19.5960	C3_04910C_A	NCE102	0.352769	0.00185553	Non classical protein export protein; localized to plasma membrane; Hap43-induced gene; flow model biofilm induced; Spider biofilm induced
orf19.5424	C3_00410C_A		0.352276	0.446719	Ortholog of Candida albicans WO-1 : CAWG_02376
orf19.3664	C1_02070W_A	HSP31	0.349288	0.62596	Putative 30 kda heat shock protein; repressed during the mating process; rat catheter biofilm induced
orf19.1499	C2_01890W_A	CTF1	0.348765	0.00146796	Putative zinc-finger transcription factor, similar to A. nidulans FarA and FarB; activates genes required for fatty acid degradation; induced by oleate; null mutant displays carbon source utilization defects and slightly reduced virulence
orf19.1505	C2_01930C_A		0.348441	0.0243846	Ortholog of S. cerevisiae : YBR138C, C. dubliniensis CD36 : Cd36_16750, C. parapsilosis CDC317 : CPAR2_212450, C. auris B8441 : B9J08_002176 and Candida tenuis NRRL Y-1498 : CANTEDRAFT_92365
orf19.7219	C1_14130W_A	FTR1	0.347986	0.000588437	High-affinity iron permease; required for mouse virulence, low-iron growth; iron, amphotericin B, caspofungin, ciclopirox, Hog1p, Sef1p, Sfu1p, and Hap43p regulated; complements S. cerevisiae ftr1 iron transport; Hap43p-repressed
orf19.2475	C1_05760C_A	PGA26	0.347826	0.333706	GPI-anchored adhesin-like protein of the cell wall; role in cell wall integrity; required for normal virulence; induced in high iron and during cell wall regeneration; Hap43-repressed
orf19.1806	CR_04940W_A		0.347188	0.49179	Ortholog of C. dubliniensis CD36 : Cd36_30340, C. parapsilosis CDC317 : CPAR2_203900, Candida tenuis NRRL Y-1498 : CANTEDRAFT_113094 and Debaryomyces hansenii CBS767 : DEHA2G22374g
orf19.938	C5_00510W_A		0.344887	0.142814	Ortholog of C. dubliniensis CD36 : Cd36_50520, C. parapsilosis CDC317 : CPAR2_304000, C. auris B8441 : B9J08_000441 and Candida tenuis NRRL Y-1498 : cten_CGOB_00233
orf19.4818	C1_09540W_A		0.344772	0.0285508	Protein of unknown function; Spider biofilm induced
orf19.2896	C4_06390W_A	SOU1	0.343982	0.0024608	Enzyme involved in utilization of L-sorbose; has sorbitol dehydrogenase, fructose reductase, and sorbose reductase activities; NAD-binding site motif; transcriptional regulation affected by chromosome 5 copy number; Hap43p-induced gene
orf19.4991	C1_13570W_A	MPT5	0.343271	9.56664e-05	Putative RNA-binding protein; Hap43p-repressed gene; protein induced during the mating process
orf19.1440.2	C4_03300C_A		0.342823	0.140629	Ortholog of C. dubliniensis CD36 : Cd36_62310 and Candida tropicalis NEW ASSEMBLY : CTRG1_CGOB_00040
orf19.6434	CR_08600C_A	PEX19	0.341956	0.00504673	Ortholog(s) have peroxisome membrane targeting sequence binding activity
orf19.1397	C2_09570C_A		0.341732	0.0040933	Has domain(s) with predicted heme binding activity
orf19.1350	C2_08330W_A		0.341068	0.0663377	Protein with a thioredoxin domain; predicted role in cell redox homeostasis; rat catheter and Spider biofilm induced
orf19.3219	C5_03930C_A		0.337573	0.124253	Ortholog of S. cerevisiae Sia1; involved in activation of the Pma1 plasma membrane H+-ATPase by glucose in S. cerevisiae; Spider biofilm induced
orf19.3440	C6_01440C_A	FRP5	0.337085	0.346526	Protein with a GPR1/FUN34/yaaH family domain; flucytosine repressed
orf19.6029	C1_00770C_A	ROT1	0.336929	0.0029692	Similar to S. cerevisiae Rot1p, which is involved in cell wall 1,6-beta-glucan biosynthesis; has predicted transmembrane region; possibly an essential gene, disruptants not obtained by UAU1 method
orf19.1743	C2_10350C_A	ACS1	0.335798	0.00139359	Acetyl-CoA synthetase; induced by human neutrophils; fluconazole-repressed; regulated by Nrg1/Mig1; colony morphology-related gene regulation by Ssn6; only in stationary phase cultures; rat catheter biofilm repressed, Spider biofilm induced
orf19.4772	C1_09140C_A	SSU81	0.334468	0.00776124	Predicted adaptor protein involved in activation of MAP kinase-dependent signaling pathways; links response to oxidative stress to morphogenesis and cell wall biosynthesis; mediates formation of microcolonies; caspofungin repressed
orf19.376	C4_00080C_A		0.332114	0.262924	Protein of unknown function; Hap43-repressed; Spider biofilm induced
orf19.944	C5_00450C_A	IFG3	0.33073	0.00279879	Putative D-amino acid oxidase; Spider biofilm induced
orf19.1159	C1_11610C_A		0.329345	0.0187546	Protein similar to A. nidulans CysA serine O-trans-acetylase; suggests that C. albicans uses an O-acetyl-serine (OAS) pathway of sulfur assimilation; F-12/CO2 early biofilm induced; Spider biofilm induced
orf19.1985	CR_07700W_A		0.326931	0.0301072	Has aminoglycoside phosphotransferase and protein kinase domains; rat catheter and flow model biofilm induced
orf19.7370	C3_05900W_A		0.325851	0.00351236	Possible G-protein coupled receptor; vacuolar membrane transporter for cationic amino acids; PQ-loop motif; rat catheter and Spider biofilm induced
orf19.3226	CR_01280C_A		0.325483	0.0118692	Ortholog(s) have sterol binding activity, role in intracellular sterol transport, sterol transport and extracellular region, fungal-type vacuole lumen localization
orf19.4476	C1_04010C_A		0.323989	0.112188	Protein with a NADP-dependent oxidoreductase domain; transcript induced by ketoconazole; rat catheter and Spider biofilm induced
orf19.1535	C2_02190C_A		0.323206	0.0254401	Protein of unknown function; Hap43-induced gene
orf19.3711	CR_07820W_A		0.323188	0.424192	Protein with monooxygenase domains; flow model biofilm induced
orf19.2203.1	C2_07770C_A		0.320701	0.487276	Ortholog of C. parapsilosis CDC317 : CPAR2_103590, C. auris B8441 : B9J08_004020, Debaryomyces hansenii CBS767 : DEHA2C08118g, Candida metapsilosis : CMET_5047 and Pichia stipitis Pignal : psti_CGOB_00124
orf19.3378	C4_03500C_A		0.320461	0.592443	Protein of unknown function; regulated by Tsa1, Tsa1B in minimal media at 37 degrees C
orf19.2989	C1_02980W_A	GOR1	0.317882	6.45144e-06	Ortholog(s) have glyoxylate reductase (NAD+) activity, role in glyoxylate catabolic process and extracellular region localization
orf19.5431	C3_00360W_A		0.317364	0.0272135	Protein of unknown function; Hap43-repressed; Spider biofilm induced
orf19.2747	C4_02540W_A	RGT1	0.315726	0.00315323	Zn(II)2Cys6 transcription factor; transcriptional repressor involved in the regulation of glucose transporter genes; ortholog of S. cerevisiae Rgt1; mutants display decreased colonization of mouse kidneys
orf19.6532	C7_01880C_A		0.314737	0.0649554	Ortholog(s) have FAD transmembrane transporter activity, role in FAD transport and mitochondrion localization
orf19.782	C1_04640W_A		0.312114	0.00314772	Ortholog(s) have hydrolase activity, acting on ester bonds, triglyceride lipase activity, role in lipid homeostasis and lipid droplet localization
orf19.4381	CR_03610C_A	VTC3	0.311562	0.278529	Putative polyphosphate synthetase; downregulated in core caspofungin response; Hog1p-induced; transcription is opaque-specific; fungal-specific (no human or murine homolog)
orf19.4246	C5_02380W_A		0.31139	0.212255	Protein with similarity to S. cerevisiae Ykr070w; Tn mutation affects filamentation; Hog1-repressed; colony morphology-related gene regulation by Ssn6p; induced during cell wall regeneration; possibly essential
orf19.1048	C1_04140W_A	IFD6	0.311042	0.0178727	Aldo-keto reductase; similar to aryl alcohol dehydrogenases; protein increase correlates with MDR1 overexpression (not CDR1 or CDR2) in fluconazole-resistant clinical isolates; farnesol regulated; possibly essential; Spider biofilm induced
orf19.4607	C4_01860C_A		0.310949	0.0143296	Possible Golgi membrane protein; Hap43-repressed; hypha induced; flow model biofilm induced; Spider biofilm induced
orf19.1656	C3_01900C_A		0.31032	0.1791	Protein with a predicted FYVE/PHD zinc finger domain; Hap43-repressed; Spider biofilm induced
orf19.5811	C2_02940W_A	MET1	0.309597	0.0272542	Putative uroporphyrin-3 C-methyltransferase, methionine biosynthesis enzyme; upregulated by human whole blood or polymorphonuclear (PMN) cells; Hog1p-induced; fungal-specific (no human or murine homolog); Hap43p-repressed
orf19.2792	C1_07520C_A	IST2	0.309561	0.0132759	Ortholog(s) have lipid binding activity and role in endoplasmic reticulum membrane organization, protein localization to plasma membrane, regulation of phosphatidylinositol dephosphorylation
orf19.5585	C6_03030W_A	SAP5	0.309227	0.36467	Biofilm-specific aspartyl protease; virulence role effected by URA3; expressed during infection; mRNA localized to hyphal tip via She3; rat catheter and Spider biofilm induced
orf19.48	C1_04950C_A	RPM2	0.308716	4.09292e-05	Mitochondrial RNase P subunit; roles in nuclear transcription, cytoplasmic and mitochondrial RNA processing, mitochondrial translation; virulence-group-correlated expression; likely essential (UAU1 method); rat catheter biofilm induced
orf19.2671	C4_03190W_A		0.308058	0.0256549	Protein with a predicted FAD-dependent pyridine nucleotide reductase domains; putative oxidoreductase; Plc1-regulated; possibly an essential gene, disruptants not obtained by UAU1 method
orf19.1345	C7_03300C_A	LIP8	0.307911	0.00907633	Secreted lipase, member of a differentially expressed lipase gene family with possible roles in nutrition and/or in creating an acidic microenvironment; LIP5 and LIP8 are expressed at all stages of both mucosal and systemic infection
orf19.529.1	CR_04400W_A		0.306426	0.233297	Protein of unknown function
orf19.1075	C6_04190C_A		0.306321	0.0707969	Protein of unknown function; Spider biofilm induced
orf19.4222	C5_02160W_A	SST2	0.30491	0.142564	Predicted regulator of G-protein signaling in mating pathway; null mutation causes alpha-factor hypersensitivity and mating defect (in opaque MTLa/MTLa background); transcript induced by alpha factor
snR77b	C4_01630C_A		0.304179	0.439503	C/D box small nucleolar RNA (snoRNA)
orf19.1709	C3_01420C_A		0.301906	0.00287123	Sterol carrier domain protein; alkaline downregulated; colony morphology-related gene regulation by Ssn6; Spider biofilm induced
orf19.7397.3	C3_06170C_A		0.301888	0.448938	Predicted ORF identical to orf19.7420
orf19.638	CR_05170C_A	FDH1	0.300477	0.154227	Formate dehydrogenase; oxidizes formate to CO2; Mig1 regulated; induced by macrophages; fluconazole-repressed; repressed by Efg1 in yeast, not hyphal conditions; stationary phase enriched; rat catheter and Spider biofilm induced
orf19.177	C1_06320W_A		0.299711	0.082762	Has domain(s) with predicted phosphatidylinositol binding activity and role in cell communication
orf19.7619	CR_10420W_A		0.298487	0.00961582	Protein with a mitochondrial distribution and morphology domain; possibly an essential gene, disruptants not obtained by UAU1 method; rat catheter and Spider biofilm induced
orf19.4066	C2_09070C_A		0.29845	0.0202769	Putative glycerol-3-phosphate acyltransferase; Hog1-repressed
orf19.7417	C3_06180C_A	TSA1	0.298256	0.676011	TSA/alkyl hydroperoxide peroxidase C (AhPC) family protein; similar to thiol-dependent peroxidases of oxidative stress signaling; antigenic; hyphal surface, nucleus; yeast-form nucleus, cytoplasm; biofilm, phagocytosis, peroxide induced
orf19.3780	C4_05000W_A		0.298255	0.0838122	Protein likely to be essential for growth, based on an insertional mutagenesis strategy
orf19.1557	C2_02360C_A		0.297936	0.011156	Ortholog(s) have S-adenosylmethionine-dependent methyltransferase activity and role in protein methylation
orf19.4069	C2_09110C_A		0.296159	0.602451	Protein of unknown function; repressed by alpha pheromone in SpiderM medium
orf19.5519	C6_02500C_A	GCV1	0.295224	0.0419114	Putative T subunit of glycine decarboxylase; transcript negatively regulated by Sfu1; Spider biofilm repressed
orf19.6548	C7_01760C_A	ISU1	0.294713	1.29834e-05	Protein with similarity to NifU; possible role in iron-sulfur cluster biogenesis; induced in low iron; rat catheter biofilm induced; rat catheter and Spider biofilm induced
orf19.2551	CR_01620C_A	MET6	0.294179	4.70807e-05	Essential 5-methyltetrahydropteroyltriglutamate-homocysteine methyltransferase (cobalamin-independent methionine synthase); antigenic in murine/human systemic infection; heat shock, estrogen, GCN-induced; Spider biofilm repressed
orf19.857	C2_03610W_A	FMO2	0.293968	0.0876015	Protein with a monooxygenase domain; Spider biofilm induced
orf19.6838	C1_04460C_A		0.292969	0.1814	Putative protein of unknown function, transcript upregulated in clinical isolates from HIV+ patients with oral candidiasis; Spider biofilm induced
orf19.685.1	C6_01940W_A		0.292859	0.0441908	Ortholog of C. parapsilosis CDC317 : CPAR2_602135, Candida tenuis NRRL Y-1498 : cten_CGOB_00042, Debaryomyces hansenii CBS767 : DEHA2F11858g and Pichia stipitis Pignal : PICST_60705
orf19.2808	C3_04020C_A	ZCF16	0.292792	0.00397144	Predicted Zn(II)2Cys6 transcription factor; mutants are viable; rat catheter biofilm induced
orf19.4914	C1_12840W_A		0.29233	0.0547205	Ortholog(s) have role in cellular response to DNA damage stimulus and FANCM-MHF complex localization
orf19.5542	C6_02710C_A	SAP6	0.292147	0.636247	Biofilm-specific aspartyl protease; expressed during hyphal growth, oral carriage, infection; virulence role affecte by URA3; N-glycosylated; rat catheter biofilm induced
orf19.5615	C6_03270C_A	AYR2	0.290176	0.00361181	Putative NADPH-dependent 1-acyl dihydroxyacetone phosphate reductase; shows colony morphology-related gene regulation by Ssn6p
orf19.7481	CR_00540C_A	MDH1	0.290042	0.0106669	Mitochondrial malate dehydrogenase; regulated by Mig1, Tup1, white-opaque switch, phagocytosis; induced in high iron; antigenic during murine and human infection; repressed in Spider biofilms by Bcr1, Tec1, Ndt80, Rob1, Brg1
orf19.3222	CR_01320C_A		0.289165	0.0639955	Predicted vacuolar protein; rat catheter biofilm repressed; flow model biofilm repressed
orf19.4508	C2_04440W_A		0.288897	0.56099	Ortholog of Candida albicans WO-1 : CAWG_04200
orf19.7513	CR_00210W_A	ALK2	0.288802	0.0102046	N-Alkane inducible cytochrome P450
orf19.1736	CR_04680C_A		0.288748	0.121799	Protein of unknown function; transcript detected on high-resolution tiling arrays
orf19.308	C3_03110W_A		0.288115	0.0153375	Ortholog(s) have role in nucleobase-containing compound transport, regulation of fungal-type cell wall organization, regulation of phospholipid translocation and plasma membrane localization
orf19.7306	CR_09100C_A		0.288025	0.0107094	Aldo-keto reductase; increased transcript associated with MDR1 overexpression, benomyl or long-term fluconazole treatment; overexpression does not affect drug or oxidative stress sensitivity; stationary phase enriched; flow biofim repressed
orf19.6569	C7_01570C_A		0.287965	0.0972168	Predicted transmembrane transporter; induced during chlamydospore formation in both C. albicans and C. dubliniensis
orf19.2262	C2_07070W_A		0.287766	0.0121633	Protein similar to quinone oxidoreductases; induced by benomyl treatment, nitric oxide; oxidative stress-induced via Cap1; stationary-phase enriched protein; Spider biofilm induced
orf19.3589	C2_08820C_A	SPO11	0.287149	0.506554	DNA endonuclease; required for genetic recombination between homologous chromosomes during the parasexual cycle; produced in mitotically dividing cells; similar to S. cerevisiae Spo11 which functions in recombination during meiosis
orf19.6146	CR_07240C_A	CLG1	0.286647	0.000926403	Putative cyclin-like protein; transcription is regulated upon yeast-hyphal switch
orf19.3870	CR_06150C_A	ADE13	0.285552	0.307941	Adenylosuccinate lyase; enzyme of adenine biosynthesis; soluble protein in hyphae; not induced during GCN response, in contrast to the S. cerevisiae ortholog; repressed by nitric oxide
orf19.3460	C6_02200C_A		0.285356	0.318966	Protein of unknown function; mRNA binds She3; transcript regulated upon yeast-hypha switch; induced in oralpharyngeal candidasis
orf19.2241	C2_06870C_A	PST1	0.284645	0.0318413	Flavodoxin-like protein involved in oxidative stress protection and virulence; putative 1,4-benzoquinone reductase; hyphal-induced; regulated by Cyr1, Ras1, Efg1, Nrg1, Rfg1, Tup1; Hap43-induced; Spider biofilm induced
orf19.7381	C3_06000W_A	AHR1	0.284587	0.00713414	Zn(II)2Cys6 transcription factor; involved in regulation of adhesion genes; involved in white-opaque switch; acts as repressor of START; forms complex with Mcm1; mutant is sensitive to 5-fluorocytosine and lithium chloride
orf19.430	C1_05350W_A	YPT53	0.283541	0.00861017	Rab-family GTPase involved in vacuolar trafficking, colocolizes with Vps1p and Ypt52p in late endosome; Hap43-repressed gene
orf19.3518	CR_05480W_A		0.283205	0.000555825	Ortholog(s) have dicarboxylic acid transmembrane transporter activity, role in mitochondrial transport and mitochondrial inner membrane, mitochondrion localization
orf19.1113	C5_03810C_A		0.28202	0.0738712	Ortholog of C. dubliniensis CD36 : Cd36_53540, Debaryomyces hansenii CBS767 : DEHA2G07854g, Pichia stipitis Pignal : PICST_32162 and Candida tropicalis NEW ASSEMBLY : CTRG1_03193
orf19.6941	C3_03760W_A		0.280607	0.0240586	Putative diacylglycerol acyltransferase; catalyzes the terminal step of triacylglycerol formation; flow model biofilm induced; Spider biofilm induced
orf19.3414	C6_01720C_A	SUR7	0.280249	0.00119593	Protein required for normal cell wall, plasma membrane, cytoskeletal organization, endocytosis; localizes to eisosome subdomains of plasma membrane; 4 transmembrane motifs; cytoplasmic C terminus regulates morphogenesis and stress response
orf19.4090.1	C2_09290W_A		0.278084	0.00193393	Ortholog(s) have role in vacuolar proton-transporting V-type ATPase complex assembly and endoplasmic reticulum membrane localization
orf19.7440	C3_06510C_A	HST6	0.277951	0.513601	ABC transporter related to mammalian P-glycoproteins; functional homolog of S. cerevisiae Ste6p (a-pheromone transporter); required for mating of MTLa cells; a-type specific, not regulated during white-opaque or yeast-hyphal switching
orf19.7644	CR_10610C_A		0.277559	0.0406647	Ortholog(s) have ubiquitin protein ligase activity, role in anaphase-promoting complex-dependent catabolic process, protein ubiquitination and anaphase-promoting complex localization
orf19.1364	C2_09870W_A		0.277315	0.00865175	Ortholog of S. pombe Stm1 G-protein coupled receptor; PQ-loop domains; constitutive expression independent of MTL or white-opaque status; Hap43-repressed
orf19.3653	C6_00740W_A	FAT1	0.27702	0.0187075	Predicted enzyme of sphingolipid biosynthesis; upregulated in biofilm
orf19.5147	C7_03080W_A	LMO1	0.274956	0.002958	Protein involved together with Dck1p and Rac1p in invasive filamentous growth and cell wall integrity; acts upstream of MAP kinase Cek1p; has similarity to human ELMO1
orf19.3352	C1_01620C_A		0.274873	0.0312202	Has domain(s) with predicted oxidoreductase activity and role in metabolic process
orf19.5042	C4_03870C_A		0.274594	0.119154	Ortholog(s) have role in maintenance of rDNA, regulation of exit from mitosis
orf19.5682	C5_00150C_A		0.274217	0.00395822	Ortholog(s) have nuclear localization sequence binding, protein-containing complex binding activity and role in NLS-bearing protein import into nucleus, proteasome localization, protein import into nucleus, protein targeting to membrane
orf19.5645	C4_00200C_A	MET15	0.273307	0.0406219	O-acetylhomoserine O-acetylserine sulfhydrylase; sulfur amino acid synthesis; immunogenic; Hog1, adherence-induced; brown color of mutant in Pb(2+) medium a visual selection; chlamydospore formation induced, F-12/CO2 biofilm induced
orf19.3292	C1_01040W_A		0.272643	0.0291581	Ortholog(s) have peptide-methionine (R)-S-oxide reductase activity, role in cellular response to oxidative stress and mitochondrion localization
orf19.3221	CR_01330W_A	CPA2	0.272437	0.00467026	Putative arginine-specific carbamoylphosphate synthetase; protein enriched in stationary phase yeast cultures; rat catheter biofilm induced; Spider biofilm induced
orf19.657	C1_11450C_A	SAM2	0.271585	3.79317e-06	S-adenosylmethionine synthetase; localizes to surface of hyphae, not yeast cells; alkaline, Hog1-induced; farnesol-downregulated; F-12/CO2 early biofilm induced; Spider biofilm repressed
orf19.1255	C4_05700W_A	ZCF5	0.271541	0.286396	Zn(II)2Cys6 transcription factor; colony morphology-related gene regulation by Ssn6
orf19.4520	C2_04340C_A		0.2715	0.00949635	Putative gluconokinase; rat catheter biofilm induced
orf19.3108	C4_07010C_A		0.271176	0.0940973	Putative DNA repair methyltransferase; induced by nitric oxide independent of Yhb1; Spider biofilm induced
orf19.5250	C1_12140W_A		0.271164	0.0804087	Ortholog of C. dubliniensis CD36 : Cd36_11370, C. parapsilosis CDC317 : CPAR2_207480, C. auris B8441 : B9J08_001721 and Candida tenuis NRRL Y-1498 : CANTEDRAFT_120384
orf19.1105.3	C5_03890C_A		0.27075	0.665195	Protein of unknown function
orf19.296	C3_03000W_A		0.270636	0.891085	Ortholog of C. dubliniensis CD36 : Cd36_82980, C. parapsilosis CDC317 : CPAR2_102360, Candida tenuis NRRL Y-1498 : cten_CGOB_00165 and Debaryomyces hansenii CBS767 : DEHA2G00990g
orf19.6202	C1_07030C_A	RBT4	0.270427	0.0818986	Pry family protein; required for virulence in mouse systemic/rabbit corneal infections; not filamentation; mRNA binds She3, is localized to hyphal tips; Hap43-induced; in both yeast and hyphal culture supernatants; Spider biofilm induced
orf19.7668	CR_10790W_A	MAL2	0.270135	0.281741	Alpha-glucosidase; hydrolyzes sucrose for sucrose utilization; transcript regulated by Suc1, induced by maltose, repressed by glucose; Tn mutation affects filamentous growth; upregulated in RHE model; rat catheter and Spider biofilm induced
orf19.2986	C1_02950W_A		0.270106	0.173872	Ortholog of C. dubliniensis CD36 : Cd36_02750, C. parapsilosis CDC317 : CPAR2_106015, C. auris B8441 : B9J08_003254 and Candida tenuis NRRL Y-1498 : CANTEDRAFT_107500
orf19.419	C1_05440C_A		0.26958	0.371803	Protein of unknown function; flow model biofilm induced; Spider biofilm induced
orf19.1655.3	C3_01910C_A	PMP3	0.269173	0.00719411	Ortholog(s) have phosphatidic acid binding, phosphatidylinositol-3,5-bisphosphate binding, phosphatidylinositol-3-phosphate binding, sphingolipid binding activity
orf19.2706	C4_02900C_A	CRH11	0.268886	0.0079055	GPI-anchored cell wall transglycosylase, putative ortholog of S. cerevisiae Crh1p; predicted glycosyl hydrolase domain; similar to Csf4p and to antigenic A. fumigatus Aspf9; predicted Kex2p substrate; caspofungin-induced
orf19.2783	C1_07620C_A	PIR32	0.268869	0.540997	Cell wall protein, putative structural component of the cell wall; mutation leads to increased chitin content, increased virulence and resistance to stresses; macrophage-induced gene
orf19.5012	C1_13750C_A		0.268435	0.152546	Ortholog of C. dubliniensis CD36 : Cd36_12740, C. parapsilosis CDC317 : CPAR2_201620, C. auris B8441 : B9J08_002511 and Candida tenuis NRRL Y-1498 : CANTEDRAFT_107586
RDN5	CR_08760C_A	RDN5	0.268122	0.122375	5S ribosomal RNA; component of the large (60S) ribosomal subunit; encoded in about 55 copies of the rDNA repeat on Chromosome R
orf19.5449	C3_00210C_A		0.268048	0.503052	Predicted integral membrane protein; Spider biofilm induced
orf19.4946	C1_13180W_A		0.267881	0.654368	Ortholog of C. dubliniensis CD36 : Cd36_12240, C. parapsilosis CDC317 : CPAR2_801750, C. auris B8441 : B9J08_002031, Candida tenuis NRRL Y-1498 : CANTEDRAFT_135403 and Pichia stipitis Pignal : PICST_29111
orf19.7021	C7_00930W_A	GPH1	0.267881	0.0258461	Putative glycogen phosphorylase; role in glycogen metabolism; regulated by Ssk1, Mig1, Tup1, Hap43; fluconazole-induced; localizes to cell surface of hyphae, not yeast; stationary phase enriched protein; Spider biofilm induced
orf19.4970	C1_13430C_A		0.267658	0.67029	Protein of unknown function; Spider biofilm induced
orf19.218	C2_08880W_A	BUD20	0.267106	0.794022	Protein similar to S. cerevisiae Bud20p, which affects bud site selection; transposon mutation affects filamentous growth
orf19.6459	C7_02500C_A	DPP3	0.266718	0.106875	Protein similar to S. cerevisiae pyrophosphate phosphatase Dpp1; required for farnesol biosynthesis; repressed by 17-beta-estradiol, ethynyl estradiol; Spider biofilm induced
orf19.5216	C2_05960C_A		0.266306	0.00960067	Ortholog of C. dubliniensis CD36 : Cd36_20380, C. parapsilosis CDC317 : CPAR2_209840, Candida tropicalis MYA-3404 : CTRG_01513 and Candida albicans WO-1 : CAWG_04340
orf19.3007.2	C1_03150C_A		0.266167	0.0426633	Ortholog of C. dubliniensis CD36 : Cd36_02950, C. parapsilosis CDC317 : CPAR2_108520, C. auris B8441 : B9J08_002035 and Candida tenuis NRRL Y-1498 : CANTEDRAFT_100285
orf19.6720	C3_07670W_A		0.264816	0.0733182	P-Loop domain-containing protein of unknown function; transposon mutation affects filamentous growth; Spider biofilm induced
orf19.3425	C6_01620W_A		0.264276	0.141141	RING/FYVE/PHD zinc finger protein; Spider biofilm induced
orf19.3376	C4_03490C_A		0.263954	0.758052	Ortholog of Candida albicans WO-1 : CAWG_03459
orf19.4749	C1_08900W_A		0.263228	0.0428307	Protein of unknown function; hyphal-induced expression, regulated by Cyr1, Ras1, Efg1; Hap43-induced gene; Spider biofilm induced
orf19.7301	CR_09050C_A		0.262847	0.319558	Has domain(s) with predicted DNA binding, nucleic acid binding activity
orf19.7281	CR_08860W_A	PDK2	0.262383	0.0116839	Putative pyruvate dehydrogenase kinase; mutation confers hypersensitivity to amphotericin B
orf19.2936	C1_02470W_A		0.261922	0.138231	Ortholog of C. dubliniensis CD36 : Cd36_02330, C. parapsilosis CDC317 : CPAR2_106450, Candida tropicalis MYA-3404 : CTRG_04653 and Candida albicans WO-1 : CAWG_01134
orf19.829	C2_03940C_A	SCH9	0.259964	0.0217394	Protein kinase; involved in growth control, ribosomal protein synthesis, cell size, resistance to rapamycin,, chlamydospore formation, filamentous growth, and virulence; prevents hyphal growth in hypoxia at high CO2
orf19.3879	CR_06270W_A		0.2598	0.317803	Predicted protein of unknown funtion; overlaps orf19.3879.1, which is a region annotated as blocked reading frame
orf19.1158	C1_11620W_A		0.259411	0.200379	Ortholog of S. cerevisiae Yft2 required for normal ER membrane biosynthesis; Hap43-repressed gene
orf19.2580	CR_01800C_A	HST2	0.259322	0.0602824	Putative histone deacetylase; role in regulation of white-opaque switch; Spider biofilm induced
orf19.656	C1_11470C_A	DPP1	0.25892	0.0422826	Putative diacylglycerol pyrophosphate phosphatase of diacylglycerol production for phospholipid biosynthesis; downregulation correlates with clinical development of fluconazole resistance
orf19.95	C6_00940C_A		0.258177	0.173903	Ortholog of S. cerevisiae : PRM5, C. dubliniensis CD36 : Cd36_60980, C. parapsilosis CDC317 : CPAR2_603060, C. auris B8441 : B9J08_003420 and Candida tenuis NRRL Y-1498 : CANTEDRAFT_113703
orf19.6287	CR_07620W_A	AAT21	0.257632	2.38012e-05	Putative aspartate aminotransferase; stationary phase enriched protein; Gcn4-regulated; Spider biofilm induced
orf19.6066	C1_00410C_A		0.257592	0.00535931	Hexadecenal dehydrogenase; involved in the conversion of sphingosine 1-phosphate breakdown product hexadecenal to hexadecenoic acid; Spider biofilm induced
orf19.2179	C2_08050C_A	SIT1	0.257251	0.230837	Transporter of ferrichrome siderophores, not ferrioxamine B; required for human epithelial cell invasion in vitro, not for mouse systemic infection; regulated by iron, Sfu1, Rfg1, Tup1, Hap43; rat catheter and Spider biofilm induced
orf19.5994	C3_05180W_A	RHB1	0.256514	0.00703105	Putative small G protein from the Ras superfamily involved in cell wall integrity and control of filamentous growth under nitrogen starvation; involved in activation of TOR1C during starvation response
orf19.4774	C1_09160W_A	AOX1	0.256447	0.0428911	Alternative oxidase; low abundance; constitutively expressed; one of two isoforms (Aox1p and Aox2p); involved in a cyanide-resistant respiratory pathway present in plants, protists, and some fungi, absent in S. cerevisiae; Hap43p-repressed
tV(AAC)4	CR_05850W_A	tV(AAC)4	0.255773	0.905795	tRNA-Val, predicted by tRNAscan-SE; AAC anticodon
orf19.2646	C5_03330C_A	ZCF13	0.255628	0.00911026	Predicted Zn(II)2Cys6 transcription factor; similar to but not the true ortholog of S. cerevisiae Hap1; mutants display decreased colonization of mouse kidneys
orf19.762	C1_04800C_A		0.255468	0.827006	Ortholog of C. parapsilosis CDC317 : CPAR2_105580, C. dubliniensis CD36 : Cd36_04550, Lodderomyces elongisporus NRLL YB-4239 : LELG_03202 and Candida metapsilosis : CMET_5254
orf19.3449.2	C6_01340C_A		0.254794	0.00218914	Putative mitochondrial phosphatidylglycerophosphatase (PGP phosphatase); essential for cardiolipin biosynthesis; rat catheter biofilm induced
orf19.2117	C2_00150W_A	LEU5	0.254619	0.00265458	Putative mitochondrial carrier protein; Hap43-repressed; rat catheter biofilm induced
orf19.3469	C6_02280W_A		0.254037	0.0210883	S. cerevisiae ortholog Stb1 has a role in regulation of MBF-specific transcription at Start; induced in a cyr1 null mutant; Spider biofilm induced
orf19.1714	C3_01370C_A	PGA44	0.253725	0.425657	Putative GPI-anchored protein
orf19.5867	C3_04250W_A	WSC1	0.252758	0.0255339	Putative cell wall component; transcript upregulated in cyr1 mutant (yeast or hyphae); Spider and flow model biofilm induced
orf19.4673	C4_01170C_A	BMT9	0.252401	0.482362	Beta-mannosyltransferase, 9-gene family that includes characterized genes BMT1, BMT2, BMT3, and BMT4 with roles in beta-1,2-mannosylation of cell wall phosphopeptidomannan; regulated by Sef1, Sfu1, Hap43; rat catheter biofilm repressed
orf19.2506	C3_01020W_A		0.252075	0.0501747	Protein of unknown function; opaque-specific transcript; induced during chlamydospore formation in both C. albicans and C. dubliniensis; Hog1-repressed; Spider biofilm induced
tS(GCU)2	CR_04690C_A	tS(GCU)2	0.251179	0.942805	tRNA-Ser, predicted by tRNAscan-SE; GCU anticodon
orf19.1152	C1_11670W_A		0.251177	0.355637	Protein of unknown function; induced in core stress response; Gcn2 and Gcn4 regulated; flow model biofilm induced; Spider biofilm induced
orf19.7206	C1_13990W_A	OCA6	0.250348	0.0163385	Putative protein phosphatase of the PTP family (tyrosine-specific), similar to S. cerevisiae Oca6p; mutant shows virulence defect
orf19.417	C1_05470W_A	MTM1	0.250267	0.00198467	Ortholog(s) have pyridoxal phosphate binding activity, role in cellular iron ion homeostasis, pyridoxal phosphate transport and mitochondrion localization
orf19.994	C1_10510W_A		0.249681	0.224991	Protein of unknown function; induced by Mnl1 under weak acid stress; flow model biofilm repressed
orf19.6679	C5_03670C_A		0.249568	0.0171511	Has domain(s) with predicted metal ion binding activity
orf19.6165	C3_00880W_A	KGD1	0.249301	0.00106104	Putative 2-oxoglutarate dehydrogenase; regulated by Efg1 under yeast but not hyphal growth conditions; transcript induced in an RHE model of oral candidiasis; stationary phase enriched protein; Hap43-repressed; rat catheter biofilm induced
orf19.3171	C5_02000C_A	ACH1	0.249173	0.00101873	Acetyl-coA hydrolase; acetate utilization; nonessential; soluble protein in hyphae; antigenic in human; induced on polystyrene adherence; farnesol-, ketoconazole-induced; no human or murine homolog; stationary phase-enriched protein
snR58	C6_02390W_A		0.248411	0.396527	C/D box small nucleolar RNA (snoRNA)
orf19.4600	C4_01930C_A		0.247678	0.0204125	Protein of unknown function; possible mitochondrial protein; Spider biofilm induced
orf19.6445	CR_08690C_A	ECI1	0.247607	0.0332074	Protein similar to S. cerevisiae Eci1p, which is involved in fatty acid oxidation; transposon mutation affects filamentous growth; expression is regulated upon white-opaque switching
orf19.272	C3_02810C_A	FAA21	0.247362	0.00200007	Predicted acyl CoA synthetase; upregulated upon phagocytosis; transcript regulated by Nrg1 and Mig1
orf19.4076	C2_09140C_A	MET10	0.247297	0.394125	Sulfite reductase; role in sulfur amino acid metabolism; induced by human whole blood or PMNs; Hog1-induced; possibly adherence-induced; flow model, Spider model, F-12/CO2 biofilm induced
orf19.4229	C5_02220C_A		0.24728	0.159695	Putative polyphosphate phosphatase; role in hydrolysis of diphosphorylated inositol polyphosphates and diadenosine polyphosphates; Spider biofilm induced
orf19.6313	CR_04800W_A	MNT4	0.247239	0.131727	Predicted alpha-1,3-mannosyltransferase with a role in protein glycosylation; induced in low iron
orf19.7148	C7_04250W_A	TPO2	0.246724	0.149855	Putative polyamine transport protein; fungal-specific (no human or murine homolog)
orf19.3437	C6_01470W_A		0.246386	0.174315	Has domain(s) with predicted serine-type endopeptidase activity and role in proteolysis
orf19.6522	C7_01990C_A		0.245898	0.0293821	Putative allantoate permease; Gcn4-regulated; Spider biofilm induced
orf19.2127	C6_04430W_A	CST5	0.245535	0.162823	Scaffold protein for the mitogen-activated protein (MAP) kinase cascade that regulates mating; required for opaque mating or white biofilm formation in response to mating pheromone; induced in response to pheromone; Hap43p-repressed
orf19.4195.1	C6_00620W_A	FCA1	0.245467	0.00595878	Cytosine deaminase; enzyme of pyrimidine salvage; functional homolog of S. cerevisiae Fcy1p; mutation is associated with resistance to flucytosine (5-FC) in a clinical isolate; hyphal downregulated; gene has intron
orf19.575	C5_00730W_A	HYR3	0.245176	0.0227728	Putative GPI-anchored adhesin-like protein; similar to Hyr1p induced in high iron; clade-specific repeat variation
orf19.3200	C5_01750C_A	MTLA2	0.244943	0.692144	Master regulator (activator) of a-type mating; has HMG domain, which is predicted to bind DNA; gene has intron; not related to S. cerevisiae MATa2; a/alpha mating type may increase virulence, provides competitive advantage
orf19.225	C2_08850C_A		0.244754	0.00509325	Predicted 2-hydroxyacid dehydrogenase; Hap43-repressed gene
orf19.3565	C2_05350C_A		0.244044	0.102901	Ortholog of C. dubliniensis CD36 : Cd36_19830, C. parapsilosis CDC317 : CPAR2_206470, C. auris B8441 : B9J08_005009 and Candida tenuis NRRL Y-1498 : CANTEDRAFT_113899
orf19.3818	C4_04640C_A	GOA1	0.243847	0.0259254	Protein required for respiratory growth, resistance to oxidants, chlamydospore formation, hyphal growth under some conditions, and virulence; relocalizes from the cytoplasm to the mitochondrion during oxidative or osmotic stress
orf19.2952	C1_02630C_A	EXG2	0.243586	0.190395	GPI-anchored cell wall protein, similar to S. cerevisiae exo-1,3-beta-glucosidase Exg2p; predicted Kex2p substrate; induced during cell wall regeneration; possibly an essential gene, disruptants not obtained by UAU1 method; Hap43p-repressed
orf19.4895	C1_10250C_A		0.242626	0.0108837	Ortholog of C. dubliniensis CD36 : Cd36_09650, C. parapsilosis CDC317 : CPAR2_805060, C. auris B8441 : B9J08_004034 and Candida tenuis NRRL Y-1498 : CANTEDRAFT_95780
orf19.3546	C2_05150W_A	PEX2	0.242304	0.0180324	Ortholog(s) have ubiquitin protein ligase activity, role in fatty acid metabolic process, protein import into peroxisome matrix, protein polyubiquitination and peroxisomal importomer complex, peroxisomal membrane localization
orf19.1182	C6_00240C_A		0.241405	0.014364	Ortholog(s) have SNAP receptor activity, phosphatidylinositol-3-phosphate binding activity
orf19.6793	C3_07070C_A		0.240634	0.295222	Protein of unknown function; Sef1, Sfu1, and Hap43 regulated; rat catheter and Spider biofilm induced
orf19.6608	CR_09530C_A		0.240531	0.15285	Predicted DDE superfamily endonuclease domain; repression correlates with clinical development of fluconazole resistance; Spider biofilm induced
orf19.3633	C2_08460C_A		0.23969	0.196595	Ortholog(s) have role in purine nucleobase catabolic process
orf19.2907.1	C4_06290W_A		0.239409	0.0801359	Ortholog(s) have chromatin DNA binding activity
orf19.3516	CR_05450C_A		0.238038	0.000697638	Protein of unknown function; Hap43-repressed; Spider biofilm repressed
orf19.5789	C2_03090C_A	ADE8	0.237574	0.00326351	Putative phosphoribosylglycinamide formyl-transferase, enzyme of amino acid biosynthesis pathway; upregulated in biofilm; S. cerevisiae ortholog is Gcn4p regulated; protein enriched in stationary phase yeast-form cultures
orf19.4807	C1_09440W_A		0.237116	0.0193659	Ortholog(s) have inorganic diphosphatase activity, role in aerobic respiration and mitochondrion localization
orf19.6590	CR_09720W_A	VMA22	0.237021	0.17709	Ortholog(s) have unfolded protein binding activity and role in vacuolar acidification, vacuolar proton-transporting V-type ATPase complex assembly
orf19.5236	C1_12270W_A	SRT1	0.236531	0.0329281	Ortholog(s) have dehydrodolichyl diphosphate synthase activity, prenyltransferase activity, role in dolichol biosynthetic process, protein glycosylation and dehydrodolichyl diphosphate synthase complex, lipid droplet localization
orf19.5731	C6_03630W_A	PAD1	0.236248	0.129706	Putative phenylacrylic acid decarboxylase; repressed by Rgt1p
orf19.4426	C1_07420C_A	PEX3	0.236238	0.0319617	Putative peroxisomal protein involved in targeting proteins into peroxisomes; possibly an essential gene, disruptants not obtained by UAU1 method
orf19.7157	C7_04170W_A		0.236055	0.172533	Protein with a tubulin binding cofactor C domain; flow model biofilm induced
orf19.1992	C2_01330C_A	SIR2	0.235747	0.0726944	Histone deacetylase, sirtuin, required for wild-type lifespan, asymmetric inheritance of oxidatively damaged proteins, rDNA silencing; regulates phenotypic switch in strain 3153A, not in WO-1
orf19.2478	C1_05740C_A		0.235387	0.13475	Ortholog of C. dubliniensis CD36 : Cd36_05410, C. parapsilosis CDC317 : CPAR2_107480, C. auris B8441 : B9J08_004575 and Candida tenuis NRRL Y-1498 : CANTEDRAFT_94695
orf19.3627	C2_08510W_A		0.235123	0.228514	Ortholog of C. dubliniensis CD36 : Cd36_22640, C. parapsilosis CDC317 : CPAR2_406910, C. auris B8441 : B9J08_004017 and Candida tenuis NRRL Y-1498 : CANTEDRAFT_104937
orf19.299	C3_03030C_A	ECM14	0.234668	0.00204799	Has domain(s) with predicted metallocarboxypeptidase activity, zinc ion binding activity and role in proteolysis
orf19.6869	C2_05570C_A		0.234571	0.0282475	Putative lipid raft associated protein; Spider biofilm induced
orf19.517	CR_04290W_A	HAP31	0.234568	0.0236233	Putative CCAAT-binding transcription factor; regulates CYC1; required for resistance to rapamycin, copper; induced in high iron; repressed in low iron; Sef1, Sfu1, and Hap43 regulated; rat catheter and Spider biofilm induced
orf19.7156	C7_04180W_A	FAA2-3	0.234378	0.0875131	Predicted acyl CoA synthetase
orf19.5114	C1_08340C_A		0.234352	0.0243474	Sorting nexin; role in maintaining late-Golgi resident enzymes in their proper location by recycling molecules from the prevacuolar compartment; Spider biofilm induced
orf19.2230	C2_06790W_A		0.234261	0.0146748	Putative pre-mRNA-splicing factor; decreased transcription is observed upon benomyl treatment
snR5c	CR_02660C_A		0.2336	0.387451	H/ACA box small nucleolar RNA (snoRNA)
orf19.5635	C4_00120W_A	PGA7	0.232983	0.53693	GPI-linked hyphal surface antigen; induced by ciclopirox olamine, ketoconazole, Rim101 at pH 8; Hap43, fluconazole; flow model biofilm induced; Spider biofilm induced; required for RPMI biofilm; Bcr1-induced in a/a biofilm
orf19.1375	C2_09750W_A	LEU42	0.232555	0.00267818	Putative alpha-isopropylmalate synthase; fungal-specific; induced by human blood or polymorphonuclear cells; regulated by Gcn2 and Gcn4; stationary phase enriched protein; Spider biofilm induced
orf19.899	C2_03290W_A		0.231827	0.00628437	Ortholog of C. dubliniensis CD36 : Cd36_18040, C. parapsilosis CDC317 : CPAR2_211790, C. auris B8441 : B9J08_004373 and Candida tenuis NRRL Y-1498 : CANTEDRAFT_109928
RPR1	C2_08055W_A	RPR1	0.231565	0.420539	Putative ortholog of S. cerevisiae RNAse P RNA; gene transcribed by RNA Pol III
orf19.2364	CR_07010W_A	MIS11	0.230624	6.432e-05	Predicted mitochondrial C1-tetrahydrofolate synthase precursor; putative protein of glycine catabolism; repressed by Efg1; fluconazole-induced; stationary phase enriched protein; rat catheter and Spider biofilm repressed
orf19.1795	C4_05370W_A	PUF3	0.230589	0.0162793	RNA-binding protein involved in regulation of mitochondrial biogenesis
orf19.7078	C7_00420C_A		0.229215	0.143518	Ortholog of S. cerevisiae : YCL012C, C. dubliniensis CD36 : Cd36_65270, C. parapsilosis CDC317 : CPAR2_805430, C. auris B8441 : B9J08_000227 and Candida tenuis NRRL Y-1498 : CANTEDRAFT_96597
orf19.4433	C1_07370C_A	CPH1	0.228867	0.169235	Transcription factor; for mating, filamentation on solid media, pheromone-stimulated biofilms; in pathway with Ess1, Czf1; required with Efg1 for host cytokine response; regulates galactose metabolism genes; rat cathether biofilm repressed
orf19.7606	CR_10310W_A		0.227542	0.546534	Ortholog of C. dubliniensis CD36 : Cd36_35262, Candida tropicalis NEW ASSEMBLY : CTRG1_05848, Candida tropicalis MYA-3404 : CTRG_05848 and Candida albicans WO-1 : CAWG_02290
orf19.2836	CR_02780W_A		0.2274	0.467165	Protein with similarity to carbonic anhydrases
orf19.2313	C1_11010C_A		0.227298	0.0748854	Putative ortholog of S. cerevisiae Pex32 a peroxisomal integral membrane protein with a role in negative regulation of peroxisome size; Hap43-repressed gene
orf19.4578	C4_02130W_A	CYT2	0.22728	0.00608284	Cytochrome c1 heme lyase; transcript regulated by Nrg1; induced in high iron
orf19.6586	C7_01430C_A		0.225881	0.762915	Protein of unknown function; transcript induced by benomyl or in azole-resistant strain overexpressing MDR1; Ssn6 colony morphology-related regulation; induced by NO; Hap43-repressed; rat catheter and flow model biofilm induced
orf19.3554	C2_05250C_A	AAT1	0.225358	0.0732255	Aspartate aminotransferase; soluble protein in hyphae; macrophage-induced protein; alkaline upregulated; amphotericin B repressed; gene used for strain identification by multilocus sequence typing; farnesol-, Hap43p-induced; GlcNAc-induced
orf19.4324	C5_02990W_A		0.225084	0.016556	Has domain(s) with predicted NADH dehydrogenase (ubiquinone) activity, role in mitochondrial respiratory chain complex I assembly and membrane localization
orf19.3612	C2_08640C_A	PST2	0.224528	0.0616855	Flavodoxin-like protein involved in oxidative stress protection and virulence; putative NADH:quinone oxidoreductase; similar to 1,4-benzoquinone reductase; induced by benomyl, oxidative stress via Cap1; fungal-specific
orf19.5338	C2_10590W_A	GAL4	0.224033	0.000249321	Zn(II)2Cys6 transcription factor; involved in control of glycolysis; ortholog of S. cerevisiae Gal4, but not involved in regulation of galactose utilization genes; caspofungin repressed; Spider biofilm repressed
orf19.2003	C2_01210C_A	HNM1	0.223616	0.00449135	Putative choline/ethanolamine transporter; mutation confers hypersensitivity to toxic ergosterol analog; colony morphology-related gene regulation by Ssn6; clade-associated gene expression
orf19.5102	C1_08230C_A	PLB5	0.222884	0.126131	Putative GPI-linked phospholipase B, fungal-specific (no mammalian homolog); null mutation eliminates cell-associated phospholipase A2 activity and attenuates virulence; fluconazole-repressed; flow model biofilm repressed
orf19.4122	C2_05980C_A		0.22269	0.0190225	Ortholog(s) have acyl-CoA hydrolase activity, role in fatty acid beta-oxidation, fatty acid oxidation and peroxisome localization
orf19.1219	C6_04050W_A		0.222496	0.19441	Ortholog of Spathaspora passalidarum NRRL Y-27907 : SPAPADRAFT_149713
orf19.6038	C1_00670C_A	UGA32	0.222311	0.109037	Predicted Zn(II)2Cys6 transcription factor; has similarity to S. cerevisiae Uga3, a transcription factor involved in the regulation of gamma-aminobutyrate metabolism genes; rat catheter biofilm induced
orf19.2263	C2_07080C_A		0.222074	0.00241062	Ortholog of C. dubliniensis CD36 : Cd36_21360, C. parapsilosis CDC317 : CPAR2_406560, C. auris B8441 : B9J08_002799 and Candida tenuis NRRL Y-1498 : CANTEDRAFT_103408
tL(AAG)2	C1_07310C_A	tL(AAG)2	0.222012	0.720517	tRNA-Leu, predicted by tRNAscan-SE; AAG anticodon; has atypical G at position 32
orf19.6229	C1_06810W_A	CAT1	0.221925	0.00689865	Catalase; resistance to oxidative stress, neutrophils, peroxide; role in virulence; regulated by iron, ciclopirox, fluconazole, carbon source, pH, Rim101, Ssn6, Hog1, Hap43, Sfu1, Sef1, farnesol, core stress response; Spider biofilm induced
orf19.5875	C3_04320W_A	VAM3	0.221649	0.0503572	Predicted syntaxin-like vacuolar t-SNARE, involved in vacuolar inheritance
orf19.3926	C5_04400W_A	RNY11	0.221426	0.704663	Ortholog(s) have endoribonuclease activity, role in RNA catabolic process, apoptotic process, cell morphogenesis and cytosol, extracellular region, fungal-type vacuole, vacuole localization
orf19.4464	C1_03900W_A	SEN15	0.221039	0.0624288	Similar to delta subunit of tRNA splicing endonuclease; increased transcription is observed upon fluphenazine treatment
orf19.6141	CR_07270C_A	HGT16	0.220804	0.0710716	Putative glucose transporter of the major facilitator superfamily; the C. albicans glucose transporter family comprises 20 members; 12 probable membrane-spanning segments; gene has intron; expressed in rich medium with 2% glucose
orf19.2075	C2_00520W_A	DFG5	0.220592	0.0175969	N-linked mannoprotein of cell wall and membrane; possible signal transducer; role in hyphal growth and HWP1 induction in alkaline pH; GPI modification predicted; dfg5 dcw1 double mutant is inviable; caspofungin-induced, fungal-specific
orf19.334	C3_03370C_A		0.220453	0.141598	Protein of unknown function; flow model biofilm induced; Spider biofilm induced; regulated by Sef1, Sfu1, and Hap43
orf19.255	C3_02640C_A	ZCF1	0.220387	0.0101087	Zn(II)2Cys6 transcription factor; transcript regulated during hypha formation; 5'-UTR intron; mutants show decreased colonization of mouse kidneys; flow model biofilm induced; Spider biofilm induced
orf19.3705	CR_07770C_A	PTC6	0.220314	0.00657118	Mitochondrial protein phosphatase of the Type 2C-related family (serine/threonine-specific), functional homolog of S. cerevisiae Ptc6p; mutant shows virulence defect
orf19.2674	C4_03160C_A		0.220138	0.59989	Protein of unknown function; Hap43p-repressed gene
orf19.3310	C1_01220C_A		0.219961	0.350893	Protein of unknown function; Hap43-repressed; rat catheter and Spider biofilm induced
orf19.3193	C5_01810W_A	FCR3	0.219834	0.00400472	bZIP transcription factor; ortholog of S. cerevisiae Yap3; partially complements fluconazole sensitivity of S. cerevisiae pdr1 pdr3; Hap43-induced; required for yeast cell adherence to silicone substrate; flow model biofilm repressed
orf19.6322	C6_00150W_A	ARD	0.219781	0.000411083	D-arabitol dehydrogenase, NAD-dependent (ArDH); enzyme of D-arabitol and D-arabinose catabolism; D-arabitol is a marker for active infection in humans; rat catheter and Spider biofilm induced
orf19.4041	C5_05430W_A	PEX4	0.219412	0.153717	Putative peroxisomal ubiquitin conjugating enzyme; regulated by Sef1, Sfu1, and Hap43; rat catheter biofilm induced; Spider biofilm induced
orf19.6781	C3_07200C_A	ZFU2	0.219277	0.0765998	Zn(II)2Cys6 transcription factor; regulator of yeast form adherence; mutants display increased colonization of mouse kidneys; required for yeast cell adherence to silicone substrate; Spider biofilm induced
orf19.2337	C1_10800C_A	ALP1	0.21871	0.0409736	Cystine transporter; present in pathogenic yeasts (no human or murine homolog); Spider biofilm induced
orf19.2984	C1_02930C_A	MST1	0.218392	0.00780302	Ortholog(s) have threonine-tRNA ligase activity, role in mitochondrial threonyl-tRNA aminoacylation and mitochondrion localization
orf19.681	C1_11210C_A	HAP43	0.21787	0.00418093	CCAAT-binding factor-dependent transcription factor; repressor; also called CAP2; required for low iron response; similar to bZIP transcription factor AP-1; repressed by Sfu1; ciclopirox olamine induced; rat catheter, Spider biofilm induced
orf19.6849	C1_04550W_A	ELC1	0.217333	0.0262786	Putative elongin C; transcript regulated by Nrg1 and Mig1; regulated by Gcn2 and Gcn4
orf19.1996	C2_01270W_A	CHA1	0.217089	0.101862	Similar to catabolic ser/thr dehydratases; repressed by Rim101; induced in low iron; regulated on white-opaque switch; filament induced; Tn mutation affects filamentation; flow model biofilm induced; Spider biofilm repressed
orf19.947	C5_00420C_A	MRP17	0.216786	0.0667503	Predicted mitochondrial ribosomal protein
orf19.5124	C7_03290C_A	RBR3	0.216585	0.169427	Cell wall adhesin-like protein; repressed by Rim101; possibly an essential gene, disruptants not obtained by UAU1 method
orf19.4099	C2_06170C_A	ECM17	0.216554	0.04378	Putative sulfite reductase beta subunit; role in cell wall biogenesis; regulated by Tsa1/Tsa1B in H2O2 stress; Gcn4-regulated; Tbf1-activated; Hap43-repressed; Spider, flow, F-12/CO2 model biofilm induced
orf19.5237	C1_12260W_A	VPH2	0.215937	0.120842	Protein required for for proper vacuolar ATPase assembly and vacuolar functions
orf19.4525	C1_02000W_A		0.215933	0.0212144	Ortholog(s) have endoplasmic reticulum, nuclear envelope localization
orf19.7385	C3_06040W_A		0.215766	0.717574	CCCH zinc finger protein; Spider biofilm induced
orf19.6592	CR_09700W_A		0.215041	0.29485	Predicted membrane transporter, member of the aromatic acid:proton symporter (AAHS) family, major facilitator superfamily (MFS)
orf19.4000	C5_05080W_A	GRF10	0.214947	0.0416023	Putative homeodomain transcription factor, involved in control of filamentous growth; null mutant is an adenine auxotroph; Spider biofilm induced; promoter bound by Bcr1, Tec1, Efg1, Ndt80 and Brg1
orf19.3419	C6_01670W_A	MAE1	0.214925	0.00101619	Malic enzyme, mitochondrial; transcription regulated by Mig1, Tup1; colony morphology-related gene regulation by Ssn6; Hap43-repressed; Spider biofilm repressed
orf19.4884	C1_10150W_A	WOR1	0.214891	0.402985	Transcription factor ("master switch") of white-opaque phenotypic switching; required to establish and maintain the opaque state; opaque-specific, nuclear; regulates its own expression; suggested role in regulation of adhesion factors
orf19.6792	C3_07080W_A	RRD1	0.213971	0.0186586	Putative peptidyl-prolyl cis/trans-isomerase; caspofungin induced
orf19.823	C2_04000C_A		0.213628	0.746467	Protein of unknown function; Spider biofilm induced
orf19.5299	C4_04100C_A	ECM1	0.213474	0.0228971	Putative pre-ribosomal factor; decreased mRNA abundance observed in cyr1 homozygous mutant hyphae; induced by heavy metal (cadmium) stress; Hog1p regulated
orf19.7576	CR_10000C_A		0.213436	0.144005	Ortholog of S. pombe atl1 alkyltransferase-like protein; mutants are viable; Spider biofilm induced
orf19.5723	C6_03560W_A	POX1	0.21252	0.0961631	Predicted acyl-CoA oxidase; regulated upon white-opaque switch; upregulated upon phagocytosis; Spider biofilm induced
orf19.5753	C6_03790C_A	HGT10	0.212431	0.0946276	Glycerol permease involved in glycerol uptake; member of the major facilitator superfamily; induced by osmotic stress, at low glucose in rich media, during cell wall regeneration; 12 membrane spans; Hap43p-induced gene
orf19.1564	C2_02410W_A		0.212383	0.0952067	Plasma membrane-localized protein of unknown function
orf19.1093	C6_04350C_A	FLO8	0.212039	0.115857	Transcription factor; required for hyphal formation and CO2 induced white-opaque switching; regulates hyphal gene expression; required for virulence in mouse systemic infection; binds Efg1p; binds Mss11p via LisH motif; has LUFS domain
orf19.6073	C1_00350C_A	HMX1	0.211868	0.0565248	Heme oxygenase; utilization of hemin iron; transcript induced by heat, low iron, or hemin; repressed by Efg1; induced by low iron; upregulated by Rim101 at pH 8; Hap43-induced; Spider and flow model biofilm induced
orf19.2618	CR_02170W_A	MET2	0.211561	0.0349436	Homoserine acetyltransferase; Hap43p-, Gcn4p-regulated; macrophage/pseudohyphal-repressed; not highly biofilm induced, in contrast to many sulfur amino acid metabolic genes; no human or murine homolog; virulence-group-correlated expression
orf19.5584	C6_03020W_A	PEP3	0.211186	0.152212	Peptidase; activity useful for strain identification by multilocus enzyme electrophoresis (MLEE); clade-associated gene expression
orf19.4242	C5_02340C_A	CST20	0.210477	0.019374	Protein kinase of Ste20p/p65PAK family, required for wild-type mating efficiency and virulence in a mouse model; Cst20p-Hst7p-Cek1p-Cph1p MAPK pathway regulates some hyphal growth; involved in Cdc42p growth regulation
orf19.3110	C4_06990W_A	MNN46	0.210433	0.242469	Possible mannosyltransferase; Spider biofilm induced
SNRNAU6	C3_05500W_A	SNR6	0.210287	0.860737	Highly conserved U6 small nuclear RNA involved in splicing; ortholog of S. cerevisiae SNR6; gene transcribed by RNA Pol III
orf19.4072	C2_09130C_A	IFF6	0.209935	0.0807883	Putative GPI-anchored adhesin-like protein; opaque-specific transcript; macrophage-induced gene; Hap43-repressed gene; Spider biofilm induced
orf19.5943	C3_04800C_A		0.209768	0.0506567	Ortholog(s) have role in peroxisome organization and peroxisomal membrane localization
orf19.5633	C4_00100C_A		0.20975	0.00608582	F-box domain-containing protein; flow model biofilm induced
orf19.6460	C7_02490W_A	PEX1	0.209656	0.0194704	Peroxisomal ATPase involved in import of peroxisomal matrix proteins; involved in oxidative stress tolerance
orf19.6605	CR_09570W_A		0.208876	0.131657	Has domain(s) with predicted integral component of membrane localization
orf19.4270	C5_02570W_A	MNN13	0.208514	0.112414	Predicted alpha-1,3-mannosyltransferase activity with a role in protein glycosylation; regulated by Sef1p-, Sfu1p-, and Hap43p
orf19.4666	C4_01230C_A		0.208449	0.0208657	Protein of unknown function; hyphal-induced expression, regulated by Cyr1, Ras1, Efg1; Spider biofilm induced
orf19.5455	C3_00170C_A		0.207826	0.00665711	Ortholog(s) have GTPase regulator activity, mRNA binding activity
orf19.7282	CR_08870W_A	PEX13	0.206666	0.0170214	Protein required for peroxisomal protein import mediated by PTS1 and PTS2 targeting sequences; transcript induced in an RHE model of oral candidiasis; Hap43-repressed gene
orf19.6578	C7_01510W_A		0.206454	0.0722367	Predicted membrane transporter; vesicular neurotransmitter (VNT) family, major facilitator superfamily (MFS); repressed in core caspofungin response; induced in oralpharyngeal candidasis; Spider biofilm induced
orf19.862	C2_03570C_A		0.205638	0.249895	Protein of unknown function; Spider biofilm induced
orf19.1582	C2_02570W_A		0.205029	0.479024	Predicted membrane transporter; member of the drug:proton antiporter (12 spanner) (DHA1) family, major facilitator superfamily (MFS); mRNA binds She3
orf19.4128	C2_04830W_A		0.204501	0.052464	Ortholog of C. dubliniensis CD36 : Cd36_19390, C. parapsilosis CDC317 : CPAR2_209600, C. auris B8441 : B9J08_004606 and Candida tenuis NRRL Y-1498 : CANTEDRAFT_134010
orf19.4589	C4_02040W_A		0.203758	0.00804421	Ortholog(s) have polyamine oxidase activity and role in pantothenate biosynthetic process, spermine catabolic process
orf19.275	C3_02840W_A		0.20358	0.251467	Ortholog(s) have RNA binding, ribonuclease MRP activity, ribonuclease P activity
orf19.3364	C4_03370C_A		0.203434	0.140583	Ortholog of C. parapsilosis CDC317 : CPAR2_403360, Debaryomyces hansenii CBS767 : DEHA2D00814g, Pichia stipitis Pignal : PICST_32156 and Candida guilliermondii ATCC 6260 : PGUG_04611
orf19.5513	C6_02440C_A	PRP45	0.203334	0.10369	Protein required for pre-mRNA splicing; Spider biofilm induced
orf19.105	C6_01030W_A	HAL22	0.20259	0.0442812	Putative phosphoadenosine-5'-phosphate or 3'-phosphoadenosine 5'-phosphosulfate phosphatase; possible role in sulfur recycling; Hap43-repressed; F-12/CO2 biofilm induced
orf19.6311	CR_04820W_A		0.202197	0.476847	Protein of unknown function; Hap43-induced; rat catheter and Spider biofilm induced
orf19.3057	C1_03540C_A		0.202197	0.0378614	Ortholog(s) have role in mitochondrial genome maintenance
orf19.5156	C7_03050W_A		0.202165	0.00678239	Protein similar to S. cerevisiae Phs1p, which is required for growth; has six putative membrane-spanning regions
orf19.5210	C2_05860C_A		0.201917	0.382998	Putative Xbp1 transcriptional repressor; binds to cyclin gene promoters in S. cerevisiae; Hap43-repressed; possibly essential, disruptants not obtained by UAU1 method
orf19.5592	C6_03090W_A		0.20161	0.817811	Ortholog of C. dubliniensis CD36 : Cd36_63980, Candida tenuis NRRL Y-1498 : CANTEDRAFT_115187, Candida tropicalis NEW ASSEMBLY : CTRG1_02719 and Candida tropicalis MYA-3404 : CTRG_02719
snR161a	CR_05350W_A		0.2016	0.691225	H/ACA box small nucleolar RNA (snoRNA)
orf19.3208	C5_01670W_A	DAL52	0.201547	0.733249	Putative allantoate permease; mutant is viable; similar but not orthologous to S. cerevisiae Dal5
orf19.5609	C6_03220W_A		0.201543	0.0352347	Ortholog of C. dubliniensis CD36 : Cd36_63840, C. parapsilosis CDC317 : CPAR2_601510, Debaryomyces hansenii CBS767 : DEHA2A06270g and Pichia stipitis Pignal : PICST_31363
orf19.6807	C3_06940W_A		0.201471	0.0296372	Predicted ORF in retrotransposon Tca17 with similarity to parts of the Gag-Pol region of retrotransposons; clade-associated gene expression
orf19.4802	C1_09400C_A	FTH1	0.20123	0.437504	Protein similar to S. cerevisiae Fth1p, a high affinity iron transporter for intravacuolar stores of iron; repressed by Sfu1p, amphotericin B, caspofungin; induced by alkaline pH, ciclopirox olamine; regulated by Sef1p, Sfu1p, and Hap43p
orf19.1945	C5_01240W_A	AUR1	0.201168	0.170548	Inositolphosphorylceramide (IPC) synthase; catalyzes the key step in sphingolipid biosynthesis; antifungal drug target; flow model biofilm induced; Spider biofilm induced
orf19.6973	C3_05360C_A		0.199869	0.0358461	ATP-dependent LON protease family member; Hap43-repressed gene; regulated by Gcn2 and Gcn4; Spider biofilm induced
orf19.7595	CR_10190C_A		0.199176	0.0652988	Has domain(s) with predicted dynactin complex localization
orf19.2247	C2_06930C_A		0.199067	0.558324	Ortholog of C. dubliniensis CD36 : Cd36_21220, C. parapsilosis CDC317 : CPAR2_406700, Candida tenuis NRRL Y-1498 : CANTEDRAFT_127772 and Candida tropicalis MYA-3404 : CTRG_01766
orf19.155	C2_04710C_A	URE2	0.198953	0.0328783	Functional homolog of S. cerevisiae Ure2p, which is a regulator of nitrogen utilization, and which also has an infectious prion form called [URE3]; forms [URE3] prion when expressed in S. cerevisiae
orf19.2114	C2_00180C_A		0.19813	0.112757	Predicted uricase; ortholog of S. pombe SPCC1223.09; Spider biofilm induced
orf19.3746	CR_02240C_A	OPT2	0.19796	0.494539	Oligopeptide transporter; induced upon phagocytosis by macrophage; macrophage/pseudohyphal-repressed after 16h; fluconazole-induced; virulence-group-correlated expression; Hap43-repressed
orf19.3508	C6_02030C_A		0.197686	0.0492737	Putative protein of unknown function; stationary phase enriched protein
orf19.1666	C3_01800C_A		0.19765	0.0457178	Ortholog of Dig2, a MAP kinase-responsive inhibitor of Ste12; regulates mating-specific genes and invasive growth in S. cerevisiae; induced by alpha pheromone in SpiderM medium
orf19.5977	C3_05070W_A	CEM1	0.197647	0.0944387	Protein similar to S. cerevisiae Cem1p, an acyl carrier protein involved in fatty acid biosynthesis; likely to be essential for growth, based on an insertional mutagenesis strategy
orf19.1590	C2_04320W_A		0.19745	0.0339739	Ortholog of C. dubliniensis CD36 : Cd36_18970, C. parapsilosis CDC317 : CPAR2_212800, Debaryomyces hansenii CBS767 : DEHA2F08690g and Candida guilliermondii ATCC 6260 : PGUG_01488
orf19.1968	C5_01040W_A		0.197359	0.333738	Ortholog of C. dubliniensis CD36 : Cd36_51280, C. parapsilosis CDC317 : CPAR2_501840, Candida tenuis NRRL Y-1498 : cten_CGOB_00020 and Debaryomyces hansenii CBS767 : DEHA2F24310g
orf19.5423	C3_00430W_A	EST3	0.196965	0.519737	Telomerase subunit; required for telomere maintenance in vivo; separable roles in telomerase activity and processivity; not required for catalytic activity in vitro; related to mammalian Tpp1p
orf19.4735	C1_08770W_A		0.196499	0.0980019	Ornithine cyclodeaminase family protein; Sef1, Sfu1, and Hap43-regulated; ortholog of S. cerevisiae YGL159W and S. pombe SPAP11E10.01; rat catheter biofilm induced
orf19.3998	C5_05060C_A		0.19633	0.366868	Ortholog(s) have Atg8 ligase activity, protein-macromolecule adaptor activity
orf19.642	CR_05120W_A	SAP155	0.196152	0.0168689	Regulatory subunit of PP2A-like protein phosphatase Sit4p, involved in cell wall maintenance, regulation of hyphal growth, and virulence
orf19.1639	C3_02070C_A		0.195908	0.7035	Has domain(s) with predicted oxidoreductase activity
orf19.4393	CR_03500W_A	CIT1	0.195465	0.00243812	Citrate synthase; induced by phagocytosis; induced in high iron; Hog1-repressed; Efg1-regulated under yeast, not hyphal growth conditions; present in exponential and stationary phase; Spider biofilm repressed; rat catheter biofilm induced
orf19.2229	C2_06780C_A		0.195215	0.169068	Ortholog(s) have ubiquitin-protein transferase activity, role in protein ubiquitination, response to ethanol, septin ring assembly and cytoplasm, nucleus localization
orf19.1782.1	C2_10000C_A		0.195124	0.765746	Ortholog of C. parapsilosis CDC317 : CPAR2_407200.1, C. dubliniensis CD36 : Cd36_24070, Candida metapsilosis : CMET_2070 and Pichia stipitis Pignal : PICST_31669
orf19.7504	CR_00290W_A		0.194752	0.0674472	Ortholog of S. cerevisiae Rts3; a component of the protein phosphatase type 2A complex; Plc1-regulated; induced in core caspofungin response; Spider biofilm induced
orf19.6482	C7_02290W_A		0.194746	0.359728	Protein of unknown function; induced by nitric oxide independent of Yhb1p; regulated by Sef1, Sfu1, and Hap43; rat catheter biofilm induced
orf19.1855	CR_06790C_A		0.194644	0.177777	Predicted membrane transporter, member of the anion:cation symporter (ACS) family, major facilitator superfamily (MFS); Gcn4p-regulated; flucytosine induced; ketoconazole-repressed; oxidative stress-induced via Cap1p
orf19.4543	C1_01810C_A	UGA2	0.194619	0.183917	Predicted succinate semialdehyde dehydrogenase; predicted role in glutamate catabolism; transcription regulated by Mig1, Tup1, Gcn4; mutants are viable
orf19.6379	CR_08190W_A		0.194184	0.191398	Ortholog of C. dubliniensis CD36 : Cd36_33820, C. parapsilosis CDC317 : CPAR2_206210, C. auris B8441 : B9J08_003843 and Candida tenuis NRRL Y-1498 : CANTEDRAFT_92567
orf19.2258	C2_07020C_A		0.193637	0.0910527	Ortholog of C. dubliniensis CD36 : Cd36_21310, C. parapsilosis CDC317 : CPAR2_406650, C. auris B8441 : B9J08_002803 and Candida tenuis NRRL Y-1498 : CANTEDRAFT_130046
orf19.1439	C4_03330W_A	IPK1	0.193493	0.0516127	Ortholog of S. cerevisiae/S. pombe Ipk1; an inositol pentakisphosphate 2-kinase, a nuclear protein required for synthesis of 1,2,3,4,5,6-hexakisphosphate; Spider biofilm induced
orf19.3673	C1_02160W_A		0.193251	0.111168	Ortholog(s) have role in chromosome organization, endoplasmic reticulum to Golgi vesicle-mediated transport and TRAPPI protein complex, TRAPPII protein complex, TRAPPIII protein complex localization
orf19.6317	CR_04740C_A	ADE6	0.193131	0.120389	5-Phosphoribosylformyl glycinamidine synthetase; adenine biosynthesis; not induced in GCN response, in contrast to S. cerevisiae Ade6; protein in stationary phase yeast-form cultures; flow model and rat catheter biofilm repressed
orf19.1623	C3_02220W_A	CAP1	0.193109	0.0612098	AP-1 bZIP transcription factor; apoptotic, oxidative stress response/resistance, multidrug resistance; nuclear in oxidative stress; complements S. cerevisiae yap1 mutant; oralpharyngeal candidasis-, human neutrophil, Spider biofilm induced
orf19.3735	CR_02340W_A		0.192571	0.815922	Protein of unknown function; induced by alpha pheromone in SpiderM medium
orf19.6910	C7_01300C_A	PSF1	0.192468	0.0908503	Putative GINS complex subunit which is localized to DNA replication origins; implicated in assembly of the DNA replication machinery; flow model biofilm induced
orf19.707	CR_06730W_A	APG7	0.192259	0.160152	Ortholog(s) have Atg12 activating enzyme activity, Atg8 activating enzyme activity
orf19.5026	C1_13880C_A		0.192035	0.00222067	C2H2 transcription factor; Spider biofilm induced
orf19.3743	CR_02260C_A		0.191401	0.325072	Ortholog of C. dubliniensis CD36 : Cd36_27230, C. parapsilosis CDC317 : CPAR2_801320, C. auris B8441 : B9J08_002705 and Candida tenuis NRRL Y-1498 : CANTEDRAFT_113198
orf19.5714	C6_03490C_A	SAP1	0.190941	0.495732	Secreted aspartyl proteinase; acts in utilization of protein as nitrogen source; assessment of virulence role complicated by URA3 effects; regulated by growth phase, alpha-pheromone; produced by opaque cells
orf19.3957	C5_04720C_A		0.190823	0.0228704	Ortholog(s) have GTP cyclohydrolase I activity, role in folic acid-containing compound biosynthetic process and nucleus localization
orf19.217	C2_08890W_A		0.190671	0.768038	Ortholog(s) have DNA binding activity
orf19.1105.2	C5_03900W_A	PGA56	0.190567	0.00222816	Regulator of sorbose utilization; putative GPI-anchor; hypha and cell wall regeneration induced; colony morphology-related gene regulation by Ssn6; induced by Tbf1, Hap43; Spider biofilm induced
orf19.4788	C1_09290C_A	ARG5,6	0.189395	0.130878	Arginine biosynthetic enzyme; processed in S. cerevisiae into 2 polypeptides with acetylglutamate kinase (Arg6) activity and acetylglutamate-phosphate reductase (Arg5) activity; Gcn4 regulated; alkaline repressed; Spider biofilm induced
orf19.4769	C1_09120W_A	IPT1	0.18903	0.0681438	Inositol phosphoryl transferase; catalyzes the synthesis of the most abundant sphingolipid, mannose-(inositol-P)2-ceramide, M(IP)2C, from MIPC; required for wild-type membrane localization of Cdr1; Spider biofilm induced
orf19.4116	C2_06040C_A		0.188658	0.087081	Ortholog(s) have N-acetyltransferase activity, role in response to drug and nuclear envelope, plasma membrane localization
orf19.3430	C6_01560W_A		0.188578	0.0975931	Plasma membrane-associated protein; physically interacts with TAP-tagged Nop1p
orf19.1268	C4_05830W_A		0.188223	0.548746	Protein of unknown function; transcript detected on high-resolution tiling arrays; rat catheter biofilm induced
orf19.811	C2_04100W_A		0.187982	0.0533438	Protein of unknown function; mutant is viable; Hap43-repressed
orf19.5052	C1_07820W_A		0.18785	0.0387369	Ortholog of S. cerevisiae : YFR045W, C. glabrata CBS138 : CAGL0C02013g, C. dubliniensis CD36 : Cd36_07340, C. parapsilosis CDC317 : CPAR2_208340 and C. auris B8441 : B9J08_001600
orf19.3911	C5_04270C_A	SAH1	0.187797	0.0465498	S-adenosyl-L-homocysteine hydrolase; sulfur amino acid metabolism; antigenic in human; alkaline-, fluconazole-induced expression; Gcn4-regulated; amino acid starvation (3-AT) repressed; flow model biofilm induced; Spider biofilm repressed
orf19.3751	CR_02210W_A		0.187386	0.0890278	Putative serine/threonine protein kinase; possibly an essential gene, disruptants not obtained by UAU1 method
orf19.3150	C2_06720W_A	GRE2	0.186885	0.274838	Putative reductase; Nrg1 and Tup1-regulated; benomyl- and hyphal-induced; macrophage/pseudohyphal-repressed; repressed by low iron; possibly involved in osmotic stress response; stationary phase enriched protein; Spider biofilm induced
snR65	CR_08140W_A		0.186613	0.619919	C/D box small nucleolar RNA (snoRNA)
orf19.4096	C2_09350W_A	TAZ1	0.186498	0.0374725	Putative lyso-phosphatidylcholine acyltransferase, required for normal phospholipid content of mitochondrial membranes; rat catheter biofilm induced
orf19.3180	C5_01920C_A		0.186487	0.0532208	Ortholog(s) have phosphatidylinositol-4,5-bisphosphate 5-phosphatase activity, role in phosphatidylinositol dephosphorylation and endoplasmic reticulum localization
orf19.5129	C7_03260C_A		0.186477	0.0895939	Ortholog of C. dubliniensis CD36 : Cd36_72910, C. parapsilosis CDC317 : CPAR2_704100, C. auris B8441 : B9J08_002713 and Candida tenuis NRRL Y-1498 : CANTEDRAFT_113193
orf19.6518	C7_02010C_A		0.186107	0.610527	Predicted aldehyde dehydrogenase [NAD(P)+]; Spider biofilm induced
orf19.6000	C3_05220W_A	CDR1	0.185989	0.0609934	Multidrug transporter of ABC superfamily; transports phospholipids in an in-to-out direction; induced by beta-estradiol, progesterone, corticosteroid, or cholesterol; Spider biofilm induced
orf19.3793	C4_04860W_A		0.185814	0.131368	Protein of unknown function; mRNA binds She3; regulated by Nrg1; upregulated in a cyr1 or ras1 mutant
orf19.6556	C7_01680C_A		0.185081	0.428346	Protein of unknown function; rat catheter, flow model and Spider biofilm induced
orf19.2599	CR_01980C_A	CRC1	0.184672	0.0655336	Mitochondrial carnitine carrier protein
orf19.727	CR_06380C_A		0.184644	0.225842	Predicted ORF overlapping the Major Repeat Sequence on chromosome R; member of a family encoded by FGR6-related genes in the RB2 repeat sequence
orf19.3029	C1_03320C_A	EHD3	0.184613	0.294885	Predicted 3-hydroxyisobutyryl-CoA hydrolase; mitochondrially localized; Spider biofilm induced
orf19.7362	C3_05810C_A	SKN1	0.18442	0.265408	Protein with a role in beta-1,6-glucan synthesis; probable N-glycosylated type II membrane protein; transcript and mRNA length change induced by yeast-hypha transition; induced by Rim101, caspofungin; rat catheter and Spider biofilm induced
orf19.2170	C2_08140C_A	PHM7	0.184188	0.015136	Putative transporter, possibly involved in ion homeostasis, drug tolerance, filamentous growth, virulence; fungal-specific; Hog1-repressed; repressed by 17-beta-estradiol, ethynyl estradiol; Hap43-induced; Spider biofilm induced
orf19.10	CR_07130C_A	ALK8	0.183911	0.638643	Alkane-inducible cytochrome P450; catalyzes hydroxylation of lauric acid to hydroxylauric acid; overproduction causes fluconazole resistance in WT and causes multidrug resistance in a cdr1 cdr2 double mutant; rat catheter biofilm repressed
orf19.6791	C3_07090W_A	HHT1	0.183907	0.00604217	Histone H3 variant, specific to CTG-clade species; acts in regulation of planktonic and biofilm growth; reduced mRNA abundance in fkh2 mutant; farnesol regulated; Spider biofilm induced; rat catheter biofilm repressed
orf19.2703	C4_02920W_A		0.183691	0.137983	Specificity factor required for ubiquitination and sorting of specific cargo proteins at the multivesicular body; ortholog of S. cerevisiae Ear1; transcript regulated by iron; Ssr1-represssed; Spider biofilm induced
orf19.5006	C1_13680C_A	GCV3	0.183544	0.0062619	Glycine decarboxylase, subunit H; protein level decrease in stationary phase cultures
orf19.1150	C1_11690W_A		0.183475	0.105327	GATA-like transcription factor; oral infection induced; mutant has reduced capacity to damage oral epithelial cells; regulated by Gcn2 and Gcn4; Spider biofilm induced
orf19.7317	CR_09200C_A	UGA33	0.183392	0.0750992	Zinc-finger transcription factor; similar to S. cerevisiae Uga3 which regulates gamma-aminobutyrate metabolism gene expression; required for yeast cell adherence to silicone substrate; rat catheter biofilm induced
orf19.338	C3_03410C_A		0.183323	0.0781587	Putative glycoside hydrolase; stationary phase enriched protein; Hog1p-downregulated; shows colony morphology-related gene regulation by Ssn6p
orf19.2076	C2_00510W_A		0.18317	0.387588	Protein of unknown function; S. pombe ortholog SPAC7D4.05 encodes a predicted hydrolase; Hap43-repressed; Spider biofilm induced
orf19.7250	C1_14350W_A		0.182585	0.0643398	Protein of unknown function; rat catheter and Spider biofilm induced
orf19.5716	C6_03500C_A	SAP4	0.182548	0.843816	Secreted aspartyl proteinase; sap4,5,6 mutant defective in protein utilization for nitrogen; virulence role complicated by URA3 effects; expressed during mucosal and systemic infections; N-glycosylated; rat catheter, Spider biofilm induced
orf19.1258	C4_05730W_A		0.182507	0.0747694	Adhesin-like protein; regulated by Tsa1, Tsa1B in minimal media at 37 deg; clade-associated gene expression; induced by alpha pheromone in SpiderM medium; Hap43-induced; Spider biofilm repressed
orf19.3213	C5_03980W_A		0.18204	0.0861918	Protein of unknown function; Spider biofilm induced
orf19.4698	C4_00960W_A	PTC8	0.181226	0.0560791	Predicted type 2C protein phosphatase, ser/thr-specific; required for hyphal growth; transcript induced by stress; flow model biofilm induced; Spider biofilm induced
orf19.4791	C1_09310C_A		0.180574	0.591383	Protein of unknown function; Spider biofilm induced
orf19.7615	CR_10390W_A		0.180466	0.0583019	Protein involved in endoplasmic reticulum (ER) to Golgi vesicle-mediated transport; putative subunit of the transport protein particle (TRAPP) complex of the cis-Golgi; Spider biofilm induced
orf19.204	C2_09000C_A		0.179624	0.226269	Ortholog of C. dubliniensis CD36 : Cd36_23180, Candida tropicalis NEW ASSEMBLY : CTRG1_01968, Candida tropicalis MYA-3404 : CTRG_01968 and Candida albicans WO-1 : CAWG_05983
orf19.5575	C6_02970C_A		0.179575	0.0942761	Putative peripheral peroxisomal membrane peroxin; required for regulating peroxisome size and maintenance; Spider biofilm induced
orf19.2722	C4_02760C_A	CGR1	0.178843	0.0685395	Negative regulator of yeast-form growth; HSP70 family member; induced by growth cessation at yeast-hyphal transition or in planktonic growth; physically interacts with Msi3p; similar to rat anti-aging gene, SMP30, stationary phase enriched
orf19.3923	C5_04370C_A	PGA37	0.17868	0.605418	Putative GPI-anchored protein; Hap43-repressed; Spider biofilm induced
orf19.2788	C1_07570C_A		0.177672	0.213522	Has domain(s) with predicted RNA binding, pseudouridine synthase activity and role in pseudouridine synthesis
orf19.5342.2	C2_10650W_A		0.177487	0.578411	Protein of unknown function; protein newly produced during adaptation to the serum
orf19.6068	C1_00400W_A	SVF1	0.17667	0.00132565	Putative survival factor; stationary phase enriched protein; fluconazole-induced; regulated by Gcn4p; repressed in response to amino acid starvation (3-AT treatment); fungal-specific (no human or murine homolog)
orf19.1683	C3_01600W_A	PPH21	0.176414	0.0329078	Catalytic subunit of protein phosphatase of the Type 2A-related family (serine/threonine-specific), involved in dephosphorylation of septin Sep7p; caspofungin repressed; possibly an essential gene, disruptants not obtained by UAU1 method
orf19.215	C2_08920W_A		0.176384	0.0434377	Component of a complex containing the Tor2p kinase; possible a role in regulation of cell growth; Spider biofilm induced
orf19.3266	CR_00880W_A		0.175658	0.221328	Ortholog of C. dubliniensis CD36 : Cd36_25930, C. parapsilosis CDC317 : CPAR2_800910, C. auris B8441 : B9J08_003483 and Candida tenuis NRRL Y-1498 : CANTEDRAFT_132053
orf19.4763	C1_09060C_A		0.175638	0.302244	Protein of unknown function; possibly membrane bound; mutants are viable; rat catheter biofilm repressed
orf19.5604	C6_03170C_A	MDR1	0.174608	0.36022	Plasma membrane MDR/MFS multidrug efflux pump; methotrexate is preferred substrate; overexpression in drug-resistant clinical isolates confers fluconazole resistance; repressed in young biofilms; rat catheter biofilm induced
orf19.5524	C6_02550W_A		0.174605	0.820759	Ortholog of C. dubliniensis CD36 : Cd36_62790, C. parapsilosis CDC317 : CPAR2_601680, C. auris B8441 : B9J08_001637 and Candida tenuis NRRL Y-1498 : cten_CGOB_00252
orf19.4235	C5_02290W_A	PDE1	0.174412	0.330319	Low affinity cyclic nucleotide phosphodiesterase; mediates cAMP signaling in response to glucose or intracellular acidification; macrophage-repressed; Spider biofilm induced
orf19.5961	C3_04920C_A		0.174307	0.0317416	Ortholog(s) have proteasome regulatory particle binding activity, role in proteasome regulatory particle assembly and cytosol, nucleus localization
orf19.6763	C3_07310C_A	SLK19	0.174299	0.00440358	Alkaline-induced protein of plasma membrane; affects cell aggregation, cell wall; similar to S. cerevisiae Slk19p (a kinetochore protein with roles in mitosis, meiosis); required for wild-type virulence in mouse; macrophage-downregulated
orf19.1685	C3_01580W_A	ZCF7	0.174179	0.23428	Predicted Zn(II)2Cys6 transcription factor; mutant shows reduced colony wrinkling on Spider medium and is unable to utilize mannitol as a carbon source; mutants have increased colonization of mouse kidneys
orf19.3825	C4_04570W_A	RCE1	0.173803	0.0411281	Putative Type II CAAX prenyl protease; induced during the mating process
orf19.1715	C3_01360C_A	IRO1	0.173749	0.155539	Protein with a role in iron utilization, pathogenesis; both IRO1 and adjacent URA3 are mutated in strain CAI4; suppresses S. cerevisiae aft1 mutant low-iron growth defect; hyphal-induced; reports differ about iron regulation
orf19.3986	C5_04970C_A	PPR1	0.172615	0.270112	Transcription factor with zinc cluster DNA-binding motif involved in regulation of purine catabolism; has similarity to S. cerevisiae Ppr1p, which is a transcription factor involved in the regulation of uracil biosynthesis genes
orf19.1333	C7_03420C_A	SNG3	0.172212	0.237193	Putative membrane transporter; Hap43p-induced gene; mutation confers hypersensitivity to toxic ergosterol analog; shows colony morphology-related gene regulation by Ssn6p
orf19.3728	CR_02390W_A		0.171772	0.00890977	Ortholog(s) have protein phosphatase 1 binding, protein phosphatase regulator activity and role in chromosome segregation, regulation of phosphoprotein phosphatase activity
orf19.7308	CR_09120C_A	TUB1	0.171236	0.0246952	Alpha-tubulin; gene has intron; complements cold-sensitivity of S. cerevisiae tub1 mutant; C. albicans has single alpha-tubulin gene, whereas S. cerevisiae has two (TUB1, TUB3); farnesol-upregulated in biofilm; sumoylation target
orf19.6760	C3_07320W_A	MDS3	0.171006	0.00949343	TOR signaling pathway component; required for growth and hyphal formation at alkaline pH, for full virulence in a mouse model of systemic infection and for SD and Spider medium biofilm formation; role in chlamydospore formation
orf19.344	C3_03460C_A		0.170655	0.778606	Protein of unknown function; upregulated by fluphenazine treatment or in an azole-resistant strain that overexpresses CDR1 and CDR2; transcript possibly regulated by Tac1
orf19.1950	C5_01200W_A		0.170626	0.182995	Ortholog(s) have ADP-ribosyl-[dinitrogen reductase] hydrolase activity, phosphatase activity
orf19.6443	CR_08670C_A		0.170439	0.549489	Protein with an enoyl-CoA hydratase related domain; Spider biofilm induced
orf19.3734	CR_02350C_A	GEF2	0.170358	0.0938888	Member of the voltage chloride channel family; Hap43p-repressed gene
orf19.7033	C7_00840C_A		0.170169	0.147889	Putative dual specificity protein phosphatase, similar to S. cerevisiae Pps1p
orf19.6307	CR_04860C_A		0.170167	0.323433	Ortholog of C. dubliniensis CD36 : Cd36_30250, C. auris B8441 : B9J08_001969, Candida tenuis NRRL Y-1498 : CANTEDRAFT_98619 and Debaryomyces hansenii CBS767 : DEHA2G22594g
orf19.2737	C4_02620C_A		0.169864	0.220827	Carbohydrate kinase domain-containing protein; Spider biofilm induced
orf19.5293	C4_04160W_A		0.169834	0.0324398	Ortholog of C. dubliniensis CD36 : Cd36_43710, C. parapsilosis CDC317 : CPAR2_402940, C. auris B8441 : B9J08_005206 and Candida tenuis NRRL Y-1498 : CANTEDRAFT_114940
orf19.6629	CR_05830C_A	ISC1	0.169625	0.0406605	Mitochondrial membrane localized inositol phosphosphingolipid phospholipase C; hydrolyzes complex sphingolipids to produce ceramide; mutant is viable
orf19.4349	C5_03170C_A		0.169349	0.104042	Protein of unknown function; transcript repressed by elevated CO2; Spider biofilm induced
orf19.5200	C1_04380W_A	SIT4	0.169137	0.0282699	Serine/threonine protein phosphatase catalytic subunit; has a role in cell wall maintenance, hyphal growth, and virulence in a mouse systemic infection model
orf19.5906	C3_04520C_A	ADE2	0.168992	0.112075	Phosphoribosylaminoimadazole carboxylase; role in adenine biosynthesis; required for normal growth and virulence in immunosuppressed mouse infection; not induced in GCN response, in contrast to S. cerevisiae ADE2; stationary phase-enriched
orf19.7118	C7_00060C_A		0.168921	0.0294263	Ortholog(s) have adenylate kinase activity, nucleoside triphosphate adenylate kinase activity, role in nucleotide metabolic process and mitochondrial inner membrane, mitochondrial matrix localization
orf19.6499	C7_02160W_A		0.168708	0.0961227	Predicted DNA-directed RNA polymerase; role in transcription; Spider biofilm induced
orf19.3799	C4_04800W_A		0.168702	0.0270853	Ortholog(s) have role in ER-dependent peroxisome organization, endoplasmic reticulum inheritance, endoplasmic reticulum tubular network maintenance and endoplasmic reticulum tubular network organization, more
orf19.4548	C1_01770W_A	MAK32	0.168619	0.0720386	Putative protein involved in the structural stability of L-A double-stranded RNA-containing particles; downregulated upon adherence to polystyrene
orf19.7458	C3_06690C_A		0.168481	0.0892654	Ortholog of C. dubliniensis CD36 : Cd36_86660, Candida tenuis NRRL Y-1498 : cten_CGOB_00028, Candida tropicalis NEW ASSEMBLY : CTRG1_05695 and Candida tropicalis MYA-3404 : CTRG_05695
orf19.1415	C4_04320W_A	FRE10	0.168336	0.0591593	Major cell-surface ferric reductase under low-iron conditions; 7 transmembrane regions and a secretion signal predicted; Tup1, Rim101, Ssn6, Hog1, caspofungin repressed; ciclopirox olamine induced; rat catheter biofilm induced
orf19.5249	C1_12150C_A		0.168246	0.308303	Ortholog(s) have role in autophagosome assembly, macroautophagy and Atg1/ULK1 kinase complex, phagophore assembly site localization
orf19.6173	C3_07790W_A	STD1	0.167356	0.0511924	Putative transcription factor; involved in control of glucose-regulated gene expression; repressed by Rgt1; Spider biofilm induced
orf19.7112	C7_00100W_A	FRP2	0.16725	0.199542	Putative ferric reductase; alkaline induced by Rim101; fluconazole-downregulated; upregulated in the presence of human neutrophils; possibly adherence-induced; regulated by Sef1, Sfu1, and Hap43
orf19.579	C5_00770C_A	FOL1	0.166981	0.0174263	Putative dihydroneopterin aldolase (dihydro-6-hydroxymethylpterin pyrophosphokinase); fungal-specific (no human or murine homolog)
orf19.4546	C1_01780C_A	HOL4	0.16694	0.118901	Putative ion transporter; alkaline induced by Rim101; Plc1-regulated; caspofungin repressed; rat catheter and Spider biofilm induced
orf19.306	C3_03090W_A	USO5	0.166856	0.105175	Kinesin-associated protein; forms heterodimer with Kar3; involved in spindle formation; transcription is induced upon filamentous growth and in response to alpha pheromone in SpiderM medium
orf19.3436	C6_01480W_A		0.166361	0.29302	Protein with a Rho GDP-dissociation inhibitor domain; macrophage-induced gene
orf19.3444	C6_01400W_A		0.166183	0.558749	Predicted membrane transporter, member of the drug:proton antiporter (14 spanner) (DHA2) family, major facilitator superfamily (MFS); Hap43p-repressed gene
orf19.834	C2_03910C_A		0.166134	0.0971263	Ortholog(s) have carbohydrate binding, mannosyl-oligosaccharide 1,2-alpha-mannosidase activity
orf19.3483	C6_02420W_A		0.166118	0.234114	Putative phosphatidyl glycerol phospholipase C; Plc1-regulated; flow model biofilm induced; Spider biofilm induced
orf19.4022	C5_05280C_A	SDH4	0.166086	0.114227	Succinate dehydrogenase, membrane subunit; induced in high iron
orf19.1497	C2_01880C_A	ZCF6	0.165829	0.272674	Putative transcription factor with zinc cluster DNA-binding motif; involved in virulence
orf19.5337	C2_10580W_A	UBC15	0.165104	0.0887343	Putative E2 ubiquitin-conjugating enzyme
orf19.199	C2_09050C_A		0.164747	0.217563	Protein of unknown function; hyphal-induced expression; upregulated in a cyr1 null mutant
orf19.5426	C3_00400C_A		0.164593	0.175985	Putative patatin-like phospholipase; macrophage-regulated gene; fungal-specific (no human or murine homolog)
orf19.5843	CR_05610C_A	SRR1	0.164169	0.126974	Two-component system response regulator; involved in stress response; Plc1-regulated; upregulated in cyr1 null mutant; flow model biofilm induced; Spider biofilm induced
orf19.7242	C1_14300C_A	NCR1	0.164079	0.0219707	Putative vacuolar membrane protein; predicted role in sphingolipid metabolism; transcript regulated by Nrg1 and Mig1; induced by prostaglandins
orf19.5920	C3_04620C_A		0.163714	0.0615015	Ortholog of C. dubliniensis CD36 : Cd36_84570, C. parapsilosis CDC317 : CPAR2_404420, C. auris B8441 : B9J08_003958 and Candida tenuis NRRL Y-1498 : CANTEDRAFT_115339
orf19.1331	C7_03450C_A	HSM3	0.163418	0.0505795	Ortholog(s) have role in mismatch repair, proteasome regulatory particle assembly and cytosol, nucleus localization
orf19.4064	C1_05070C_A	GPI7	0.16302	0.0775524	Protein involved in attachment of GPI-linked proteins to cell wall; member of major facilitator superfamily; phosphodiesterase/nucleotide pyrophosphatase domain; similar to S. cerevisiae Gpi7p
orf19.4593.1	C4_01990W_A		0.162794	0.2245	Protein with a predicted role in mitochondrial respiratory chain complex II assembly; rat catheter biofilm induced
orf19.3594	C2_08770C_A		0.162783	0.190067	Putative adhesin-like protein; predicted ORF from Assembly 19; removed from Assembly 20; subsequently reinstated in Assembly 21 based on comparative genome
orf19.1773	C2_10080W_A	RAP1	0.16275	0.0241725	Transcription factor; binds telomeres and regulatory sequences in DNA; involved in telomere maintenance; represses hyphal growth under yeast-favoring conditions; similar to (but shorter than) S. cerevisiae Rap1
orf19.3363	C4_03360C_A	VTC4	0.16248	0.125398	Putative polyphosphate synthetase; decreased expression in hyphae compared to yeast-form cells; fungal-specific (no human or murine homolog); virulence-group-correlated expression
orf19.3548.1	C2_05180W_A	WH11	0.16232	0.692972	White-phase yeast transcript; expression in opaques increases virulence/switching; mutant switches as WT; Hap43, hypoxia, ketoconazol induced; required for RPMI biofilm; Bcr1-induced in RPMI a/a biofilm; rat catheter, Spider biofilm induced
orf19.5541	C6_02690C_A		0.162163	0.231755	Protein with similarity to S. pombe Nrd1p; transcription induced upon induction of hyphal growth; regulated by Cph1p, Efg1p, Cph2p; low-level expression; alkaline upregulated; fungal-specific (no human or murine homolog)
orf19.7386	C3_06050C_A		0.162147	0.0245409	Ortholog(s) have mitochondrial ribosome binding activity and role in inner mitochondrial membrane organization, positive regulation of mitochondrial translation, protein insertion into mitochondrial inner membrane from matrix
orf19.405	C1_08580C_A	VCX1	0.162083	0.202097	Putative H+/Ca2+ antiporter; Spider biofilm repressed
orf19.5491	C2_06280C_A		0.161537	0.287239	Ortholog of C. dubliniensis CD36 : Cd36_20670, C. parapsilosis CDC317 : CPAR2_104720, C. auris B8441 : B9J08_000085 and Candida tenuis NRRL Y-1498 : CANTEDRAFT_103989
orf19.5962	C3_04930C_A	HGT4	0.161388	0.409553	Glucose and galactose sensor; fermentation, filamentation, virulence roles; 20-member glucose transporter family; extended C terminus; high-glucose repressed; macrophage induced; flow model biofilm repressed; Spider biofilm induced
orf19.7502	CR_00310C_A		0.161239	0.00735486	Protein of unknown function; Hap43-induced gene; upregulated in a cyr1 null mutant; Spider biofilm induced
orf19.3105	C4_07040W_A		0.161217	0.423936	Putative cytochrome P450 protein; possibly an essential gene, disruptants not obtained by UAU1 method
orf19.5384	C3_00710W_A	CHS8	0.160902	0.067338	Chitin synthase required for synthesis of long-chitin fibrils; nonessential; 8 or 9 membrane spanning regions; mRNA present in yeast and hyphae; induced during cell wall regeneration; flow model biofilm repressed
orf19.6824	C3_06790W_A	TRY6	0.160767	0.841255	Helix-loop-helix transcription factor; regulator of yeast form adherence; required for yeast cell adherence to silicone substrate; Spider and F-12/CO2 biofilm induced; repressed by alpha pheromone in SpiderM medium
orf19.805	C2_04160W_A		0.159734	0.0257933	Putative protein of unknown function; possibly mitochondrial; Hap43-repressed; Spider biofilm repressed
orf19.5750	C6_03760C_A	SHM2	0.159663	0.243651	Cytoplasmic serine hydroxymethyltransferase; complements glycine auxotrophy of S. cerevisiae shm1 shm2 gly1-1 mutant; antigenic; farnesol-upregulated in biofilm; stationary-phase enriched protein; rat catheter and Spider biofilm repressed
orf19.4117	C2_06030W_A		0.159657	0.0784034	Ortholog of C. dubliniensis CD36 : Cd36_20450, C. parapsilosis CDC317 : CPAR2_104160, C. auris B8441 : B9J08_001214 and Candida tenuis NRRL Y-1498 : CANTEDRAFT_95516
orf19.123	C6_01160W_A	RCN1	0.159614	0.144598	Protein involved in calcineurin-dependent signaling that controls stress response and virulence; inhibits calcineurin function
orf19.2501	C3_00980W_A	FLC1	0.15958	0.0360966	Protein involved in heme uptake; putative FAD transporter, similar to S. cerevisiae Flc1; regulated by iron; macrophage-induced; mutant defective in filamentous growth; Spider biofilm induced
orf19.930	C5_00590W_A	PET9	0.159532	0.00843342	Mitochondrial ADP/ATP carrier protein involved in ATP biosynthesis; possible lipid raft component; 3 predicted transmembrane helices; flucytosine induced; ketoconazole-induced; downregulated by Efg1p
orf19.4262	C5_02500C_A		0.159468	0.19611	Ortholog(s) have mRNA binding activity and role in cellular protein-containing complex localization, establishment of mitochondrion localization, nuclear-transcribed mRNA catabolic process, deadenylation-dependent decay
orf19.7483	CR_00520C_A	CRM1	0.159247	0.0848018	Functional homolog of S. cerevisiae Crm1, which acts in protein nuclear export; predicted to be resistant to antifungal drug leptomycin B; partially suppresses signal transduction defects of S. cerevisiae ste20 mutant
orf19.7016	C7_00980W_A	PHM5	0.159021	0.0394378	Ortholog(s) have endopolyphosphatase activity, exopolyphosphatase activity, hydrolase activity, role in polyphosphate catabolic process, polyphosphate metabolic process and cytosol, fungal-type vacuole membrane, nucleus localization
orf19.760	C1_04820C_A		0.158756	0.0709935	Ortholog(s) have role in ribosome biogenesis
orf19.2210	C2_07720C_A		0.158695	0.216469	Protein of unknown function; Spider biofilm induced
orf19.2613	CR_02130W_A	ECM4	0.158525	0.225448	Cytoplasmic glutathione S-transferase; regulated by Nrg1, Tup1; induced in core stress response, in cyr1 or ras1 mutant (yeast or hyphal cells); Tn mutation affects filamentous growth; stationary phase enriched; Spider biofilm induced
orf19.2949	C1_02610W_A	IML1	0.158407	0.0662907	Putative protein with a role in autophagy; rat catheter biofilm induced
orf19.2244	C2_06890C_A		0.158292	0.260054	Similar to oxidoreductases and to S. cerevisiae Yjr096wp; Sfu1 repressed; induced by benomyl treatment, Ssr1; Hap43-repressed; flow model biofilm repressed
orf19.5719	C6_03530C_A		0.158212	0.274731	Predicted ORF from Assembly 19; removed from Assembly 20; subsequently reinstated in Assembly 21 and merged with orf19.1020 based on comparative genome analysis
orf19.1237	C4_05560C_A	ARO9	0.158209	0.407341	Aromatic transaminase; Ehrlich fusel oil pathway of aromatic alcohol biosynthesis; Rim101-dependent pH-regulation (alkaline induced); Hap43-induced gene
orf19.5908	C3_04530C_A	TEC1	0.158188	0.236004	TEA/ATTS transcription factor; white cell pheromone response, hyphal gene regulation; required for Spider and RPMI biofilm formation; regulates BCR1; Cph2 regulated transcript; alkaline, rat catheter, Spider, flow model biofilm induced
snR76	C4_01610C_A		0.158178	0.875693	C/D box small nucleolar RNA (snoRNA)
orf19.1198	C6_00360C_A		0.158023	0.110625	Predicted mitochondrial intermembrane space protein of unknown function; possibly an essential gene, disruptants not obtained by UAU1 method
orf19.6662	C5_03530C_A		0.157968	0.178966	Putative coenzyme Q (ubiquinone) binding protein; transcript is upregulated in clinical isolates from HIV+ patients with oral candidiasis
orf19.804	C2_04180C_A		0.157543	0.215485	Putative mitochondrial carrier family transporter; rat catheter biofilm induced
orf19.6323	C6_00140C_A	HPA2	0.157412	0.15235	Ortholog(s) have D-amino-acid N-acetyltransferase activity, N-acetyltransferase activity and role in D-amino acid metabolic process, cellular detoxification of nitrogen compound, protein acetylation
orf19.5669	C4_00410W_A		0.157301	0.0912086	Protein with B-cell receptor-associated protein 31-like domain; membrane-localized protein
orf19.1964	C5_01070C_A		0.157066	0.00891861	Protein of unknown function; repressed by fluphenazine treatment; induced by benomyl treatment and in an RHE model; regulated by Nrg1, Tup1
orf19.1002	C1_10560C_A		0.156864	0.163803	Protein of unknown function; Hap43-repressed gene
orf19.3431	C6_01550C_A		0.156785	0.196932	Ortholog(s) have 3'-5' exonuclease activity, DNA-directed DNA polymerase activity, role in mitochondrial DNA catabolic process, mitochondrial DNA replication, mitochondrial genome maintenance and mitochondrion localization
orf19.6456	C7_02540W_A		0.156602	0.138629	Ortholog of C. dubliniensis CD36 : Cd36_72280, C. parapsilosis CDC317 : CPAR2_703040, C. auris B8441 : B9J08_001028 and Candida tenuis NRRL Y-1498 : CANTEDRAFT_125842
orf19.1823	C1_06270W_A		0.156134	0.102523	Predicted membrane protein; transcript repressed by ciclopirox olamine
orf19.7010	C7_01040C_A		0.155898	0.166951	Ortholog(s) have ubiquitin ligase complex localization
orf19.3871	CR_06160C_A	DAD3	0.155842	0.186205	Subunit of the Dam1 (DASH) complex, which acts in chromosome segregation by coupling kinetochores to spindle microtubules
orf19.7114	C7_00090C_A	CSA1	0.155654	0.169702	Surface antigen on elongating hyphae and buds; strain variation in repeat number; ciclopirox, filament induced, alkaline induced by Rim101; Efg1-, Cph1, Hap43-regulated; required for WT RPMI biofilm formation; Bcr1-induced in a/a biofilms
orf19.3331	C1_01450W_A	ABC1	0.155598	0.00500232	Putative ubiquinol-cytochrome-c reductase; induced upon adherence to polystyrene; flow model biofilm induced; Spider biofilm induced
orf19.1680	C3_01630W_A	TFP1	0.155326	0.0530392	Subunit of vacuolar H+-ATPase; stationary phase enriched protein; sumoylation target; Spider biofilm repressed
orf19.685	C6_01930W_A	YHM1	0.15519	0.00921071	Putative mitochondrial carrier protein; fungal-specific (no human or murine homolog); Hap43p-repressed gene
orf19.2752	C4_02500C_A	ADR1	0.155096	0.294902	C2H2 transcription factor; ortholog of S. cerevisiae Adr1 but mutant phenotype suggests a different set of target genes; transposon mutation affects filamentous growth; Spider biofilm induced
orf19.4680	C4_01090C_A		0.155048	0.255196	Possile protease; mutation confers hypersensitivity to toxic ergosterol analog
orf19.4668	C4_01220C_A		0.154982	0.432604	Protein with a glycoside hydrolase domain; mutants are viable
orf19.6305	CR_04880W_A		0.154969	0.0547789	Hydroxytrimethyllysine aldolase, the second enzyme in the carnitine biosynthesis pathway; rat catheter biofilm repressed
orf19.1360.1	C2_09910C_A		0.154832	0.0591857	Putative adhesin-like protein
orf19.4853	C1_09870W_A	HCM1	0.154419	0.427468	Protein with forkhead domain; similar to S. cerevisiae Hcm1p; Hap43p-induced gene
orf19.3681	C1_02240W_A		0.154368	0.120646	Ortholog(s) have protein-containing complex binding activity
orf19.87	C6_00860W_A	GPX1	0.154302	0.308704	Putative thiol peroxidase; rat catheter and Spider biofilm induced
orf19.3901	C5_04180W_A		0.154126	0.23061	Putative benzene desulfurase; induced by nitric oxide independent of Yhb1p
orf19.3900	C5_04170W_A		0.153798	0.0661615	Ortholog(s) have role in mitochondrial fusion and integral component of mitochondrial outer membrane localization
orf19.4669	C4_01200C_A	AAT22	0.153694	0.00624212	Aspartate aminotransferase; nitrogen metabolism; similar but not orthologous to S. cerevisiae Aat2; clade-associated gene expression; protein levels decrease in stationary phase yeast; mutant is viable; flow model biofilm repressed
orf19.2736	C4_02630C_A	HFL2	0.153394	0.0321012	HAP5-like; ortholog of S. cerevisiae Bur6, a heterodimeric NC2 transcription regulator complex subunit; flucytosine induced
orf19.1225	C2_06690C_A	PEX22	0.153249	0.219401	Putative peroxin
orf19.149	C2_04670W_A		0.153146	0.725337	Protein of unknown function; transcript detected on high-resolution tiling arrays
orf19.1369	C2_09810C_A		0.153029	0.351883	Protein with predicted peptidase domains; Hap43-repressed gene
orf19.1719	C3_01320C_A	SGA1	0.15298	0.226604	Putative glucoamylase; induced in oralpharyngeal candidasis; rat catheter and Spider biofilm induced
orf19.5758	C6_03830W_A	SAL6	0.152798	0.268697	Putative protein phosphatase of the Type 1 family; serine/threonine-specific; similar to S. cerevisiae Ppq1; mutant has virulence defect; Spider biofilm induced
orf19.1496	C2_01870C_A		0.152732	0.185865	Putative transcription factor with zinc finger DNA-binding motif; Hap43p-repressed gene
orf19.2172	C2_08130W_A	ARA1	0.15266	0.251741	D-Arabinose dehydrogenase; dehydro-D-arabinono-1,4-lactone synthesis; active on D-arabinose, L-fucose, L-xylose, L-galactose; inhibited by metal ions, thiol group-specific reagents; induced on polystyrene adherence; Spider biofilm induced
orf19.4007	C5_05150C_A		0.152408	0.146772	Ortholog(s) have protein-lysine N-methyltransferase activity, role in peptidyl-lysine methylation, peptidyl-lysine monomethylation, peptidyl-lysine trimethylation and nucleolus localization
orf19.4092	C2_09310C_A		0.15185	0.135068	Trimeric GatFAB AmidoTransferase(AdT) complex subunit; involved in the formation of Q-tRNAQ; repressed by fluphenazine treatment or in an azole-resistant strain that overexpresses CDR1; Spider biofilm induced
orf19.6724	C3_07640C_A	FUM12	0.151807	0.0106849	Putative fumarate hydratase; enzyme of citric acid cycle; fluconazole, Efg1 repressed; induced in high iron; protein present in exponential and stationary growth phase
orf19.3556	C2_05270W_A		0.151687	0.061451	Transportin or cytosolic karyopherin beta; Spider biofilm induced
orf19.6344	C1_12780W_A	RBK1	0.151648	0.115662	Has domain(s) with predicted ribokinase activity and role in D-ribose metabolic process
orf19.5454	C3_00180C_A	DAL1	0.151623	0.16825	Putative allantoinase; transcript regulated by Nrg1 and Mig1; macrophage/pseudohyphal-repressed
orf19.723	CR_06440C_A	BCR1	0.151171	0.153916	Transcription factor; regulates a/alpha biofilm formation, matrix, cell-surface-associated genes; confers adherence, impermeability, impenetrability, fluconazole resistance; Tup1/Tec1/Mnl1-regulated; mRNA binds She3; Spider biofilm induced
orf19.7547	CR_09750C_A		0.150543	0.0332071	Ortholog(s) have phosphatidylinositol-3-phosphate binding, ubiquitin protein ligase activity, ubiquitin-protein transferase activity
orf19.91	C6_00900C_A		0.150193	0.0940411	Protein of unknown function; flow model biofilm induced; Hap43-repressed
orf19.1760	C2_10210C_A	RAS1	0.14975	0.01407	RAS signal transduction GTPase; regulates cAMP and MAP kinase pathways; role in hyphal induction, virulence, apoptosis, heat-shock sensitivity; nonessential; plasma membrane-localized; complements viability of S. cerevisiae ras1 ras2 mutant
orf19.1462	C2_01550W_A	SMP2	0.149719	0.0165789	Putative Mg2+-dependent phosphatidate phosphatase; transcript regulated by Nrg1
orf19.5027	C1_13900C_A	LCB2	0.149287	0.0193306	Putative serine palmitoyltransferase component; mutation confers hypersensitivity to aureobasidin A
orf19.1847	CR_06860C_A	ARO10	0.149207	0.355676	Aromatic decarboxylase; Ehrlich fusel oil pathway of aromatic alcohol biosynthesis; alkaline repressed; protein abundance affected by URA3 expression in CAI-4 strain; Spider biofilm induced
orf19.5191	C7_02750W_A	FGR6-1	0.149023	0.437443	Protein lacking an ortholog in S. cerevisiae; member of a family encoded by FGR6-related genes in the RB2 repeat sequence; transposon mutation affects filamentous growth
orf19.3149	C2_06730W_A	LSP1	0.148602	0.00418926	Eisosome component with a predicted role in endocytosis; protein present in exponential and stationary growth phase yeast cultures; caspofungin repressed; biofilm induced; fungal-specific (no human/murine homolog); sumoylation target
orf19.6601.1	CR_09600C_A	YKE2	0.148196	0.120442	Possible heterohexameric Gim/prefoldin protein complex subunit; role in folding alpha-tubulin, beta-tubulin, and actin; transcript induced by yeast-to-hypha switch; regulated by Nrg1, Tup1; Spider and flow model biofilm induced
orf19.3264	CR_00920W_A	CCE1	0.148126	0.484696	Putative Holliday junction resolving enzyme; similar to S. cerevisiae Cce1p
orf19.4356	CR_03850W_A	HGT3	0.148116	0.40563	Putative glucose transporter of the major facilitator superfamily; the C. albicans glucose transporter family comprises 20 members; 12 probable membrane-spanning segments, extended C terminus; expressed in rich medium with 2% glucose
orf19.18	C2_06390C_A	IMH3	0.14809	0.0405452	Inosine monophosphate (IMP) dehydrogenase; enzyme of GMP biosynthesis; target of mycophenolic acid and mizoribine monophosphate; antigenic during infection; repressed in core stress response; snoRNA snR54 encoded within IMH3 intron
orf19.2461	C1_05880W_A	PRN4	0.147975	0.204645	Protein with similarity to pirins; induced by benomyl treatment; flow model biofilm repressed
orf19.3770	C4_05070C_A	ARG8	0.147866	0.283506	Putative acetylornithine aminotransferase; Gcn2, Gcn4 regulated; rat catheter biofilm induced; Spider biofilm induced
orf19.5029	C1_13910C_A	MODF	0.147426	0.320368	Has domain(s) with predicted ATP binding, ATPase, nucleoside-triphosphatase activity
orf19.7360	C3_05790C_A		0.147277	0.226143	Ortholog(s) have enzyme activator activity, role in histone deubiquitination, regulation of transcription by RNA polymerase II and DUBm complex, SAGA complex localization
orf19.1026.1	C1_03840W_A		0.147251	0.193706	Ortholog of C. dubliniensis CD36 : Cd36_03580, C. parapsilosis CDC317 : CPAR2_105090, C. auris B8441 : B9J08_004984 and Candida tenuis NRRL Y-1498 : CANTEDRAFT_106351
orf19.1465	C2_01570W_A		0.147235	0.335457	Has domain(s) with predicted N-acetyltransferase activity
orf19.4816	C1_09520C_A		0.147162	0.0849737	Protein of unknown function; induced by nitric oxide
orf19.99	C6_00970C_A	HAL21	0.146469	0.0479284	Putative phosphoadenosine-5'-phosphate or 3'-phosphoadenosine 5'-phosphosulfate phosphatase; possible role in sulfur recycling; ortholog of S. cerevisiae Met22; predicted Kex2 substrate; F-12/CO2 biofilm induced
orf19.6469	C7_02420C_A		0.146206	0.418585	Predicted ORF in retrotransposon Tca11 with similarity to the Gag-Pol region of retrotransposons, which encodes nucleocapsid-like protein, reverse transcriptase, protease, and integrase
orf19.7068	C7_00510W_A	MAC1	0.145807	0.466675	Copper fist transcription factor; regulator of CTR1 copper transporter; induces CTR1 in low-copper conditions; required for copper regulation of SOD1 and SOD3; Spider biofilm induced
orf19.1075.1	C6_04200C_A		0.145798	0.283423	Pseudogene; added to Assembly 21 based on comparative genome analysis
orf19.4459	C1_03870C_A		0.145787	0.406669	Predicted heme-binding stress-related protein; Tn mutation affects filamentous growth; induced during chlamydospore formation in C. albicans and C. dubliniensis; Spider biofilm induced
orf19.7592	CR_10160W_A	FAA4	0.145748	0.0187542	Acyl CoA synthase involved in uptake of long-chain fatty acids and biofilm formation
orf19.1163	C1_11560C_A		0.145698	0.116036	Has domain(s) with predicted GTP binding activity
orf19.3897	C5_04140W_A		0.145202	0.736598	Protein of unknown function; decreased transcription is observed upon fluphenazine treatment or in an azole-resistant strain that overexpresses CDR1 and CDR2; transcription is repressed in response to alpha pheromone in SpiderM medium
orf19.4733	C1_08750W_A	YMC2	0.145133	0.306862	Putative mitochondrial carrier protein; Gcn4-regulated; F-12/ CO2 early biofilm induced; Spider biofilm induced
orf19.5591	C6_03080C_A	ADO1	0.144572	0.0102567	Adenosine kinase; heterozygous null mutant is resistant to cordycepin in C. albicans fitness test; ketoconazole-induced; protein level decrease in stationary phase cultures; sumoylation target; Spider biofilm repressed
orf19.6341	C1_12810W_A	RIB7	0.144507	0.0531432	Ortholog(s) have 5-amino-6-(5-phosphoribosylamino)uracil reductase activity and role in riboflavin biosynthetic process
orf19.6465	C7_02430C_A		0.144407	0.663262	Ortholog of C. dubliniensis CD36 : Cd36_83910, Candida tropicalis NEW ASSEMBLY : CTRG1_05087, Candida tropicalis MYA-3404 : CTRG_05087 and Candida albicans WO-1 : CAWG_00654
orf19.5015	C1_13780W_A	MYO2	0.1443	0.0255171	Class V myosin; nonessential; sole class V myosin in C. albicans; required for WT actin cytoskeletal polarity, nuclear organization, migration, hyphal growth; conserved myosin ATPase/tail domains; Hap43-induced; flow model biofilm repressed
orf19.4383	CR_03590C_A		0.144154	0.580208	Ortholog(s) have DNA 5'-adenosine monophosphate hydrolase activity, DNA-3'-diphospho-5'-guanosine diphosphatase, GMP binding, double-stranded DNA binding, guanosine binding and mismatched DNA binding, more
orf19.1667.1	C3_01780C_A		0.144115	0.206831	Ortholog(s) have role in mitochondrial cytochrome c oxidase assembly, mitochondrial respiratory chain complex assembly and mitochondrial intermembrane space localization
orf19.5816	C2_02880C_A	EBP7	0.144087	0.260078	Putative NADPH oxidoreductase; mutation confers hypersensitivity to toxic ergosterol analog; oxidative stress-induced via Cap1p
orf19.1042	C1_04100C_A	POR1	0.144005	0.00575549	Mitochondrial outer membrane porin; in detergent-resistant membrane fraction (possible lipid raft component); antigenic in human, mouse; Hap43p-induced; flucytosine-, macrophage-, farnesol- induced; fluconazole, caspofungin repressed
orf19.492	CR_04090C_A	ADE17	0.143876	0.101796	5-Aminoimidazole-4-carboxamide ribotide transformylase, enzyme of adenine biosynthesis; antigenic in human; soluble protein in hyphae; not induced during GCN response, in contrast to the S. cerevisiae ortholog
orf19.1742	C2_10360C_A	HEM3	0.143834	0.0547347	Hydroxymethylbilane synthase; converts 4-porphobilinogen to hydroxymethylbilane in heme biosynthesis; induced in high iron, CO2; alkaline repressed; regulated by Sef1, Sfu1, and Hap43; rat catheter and Spider biofilm induced
orf19.4651	C4_01360W_A	PGA53	0.143765	0.00643483	GPI-anchored cell surface protein of unknown function; greater mRNA abundance observed in a cyr1 homozygous null mutant than in wild type
orf19.1367.1	C2_09830C_A		0.143472	0.0285745	Ortholog of C. parapsilosis CDC317 : CPAR2_407330, C. auris B8441 : B9J08_001010, Candida tenuis NRRL Y-1498 : CANTEDRAFT_114646 and Debaryomyces hansenii CBS767 : DEHA2B05654g
orf19.1763	C2_10180W_A	IFR1	0.143338	0.515424	Predicted oxidoreductase/dehydrogenase; induced by nitric oxide; rat catheter and Spider biofilm induced
orf19.5942	C3_04790W_A		0.143273	0.284434	Zinc finger protein orthologous to S. cerevisiae Itt1; repressed by adherence to polystyrene; Spider biofilm induced
orf19.1955	C5_01170W_A		0.142891	0.369009	Ortholog(s) have palmitoyltransferase activity, role in protein palmitoylation, protein targeting to membrane and endoplasmic reticulum palmitoyltransferase complex, extrinsic component of endoplasmic reticulum membrane localization
orf19.6987	C3_05520C_A	DNM1	0.14288	0.0166728	Putative dynamin-related GTPase involved in mitochondrial fission; transcript upregulated inbRHE model of oral candidiasis; transcript regulated by Nrg1, Mig1, and Tup1
orf19.836.1	C2_03880C_A		0.142745	0.105165	Ortholog(s) have U1 snRNP, U2 snRNP, U2-type prespliceosome, U4/U6 x U5 tri-snRNP complex, U5 snRNP, post-mRNA release spliceosomal complex localization
orf19.2177	C2_08090W_A		0.142635	0.613767	Sef1p-, Sfu1p-, and Hap43p-regulated gene; overlaps IFM3/orf19.2176
orf19.5238	C1_12250C_A		0.142591	0.0272146	Ortholog of C. dubliniensis CD36 : Cd36_11490, C. parapsilosis CDC317 : CPAR2_701040, C. auris B8441 : B9J08_003931 and Candida tenuis NRRL Y-1498 : CANTEDRAFT_104365
orf19.1830	C1_10580C_A		0.142558	0.59052	Protein of unknown function; Hap43-induced; rat catheter and Spider biofilm induced
orf19.5838	C2_02690W_A	SER2	0.142409	0.0345584	Ortholog(s) have phosphoserine phosphatase activity and role in L-serine biosynthetic process
orf19.131.2	C6_01210W_A		0.142302	0.0157936	Ortholog of S. cerevisiae : YPR063C, C. glabrata CBS138 : CAGL0D01540g, C. dubliniensis CD36 : Cd36_61340, C. parapsilosis CDC317 : CPAR2_602790 and C. auris B8441 : B9J08_005400
orf19.4376	CR_03780C_A		0.142176	0.46113	Protein of unknown function; Spider biofilm induced
orf19.660	C1_11430W_A		0.142161	0.0956331	Protein of unknown function; mRNA binds She3
orf19.1083	C6_04260C_A		0.142126	0.0685116	Putative protein of unknown function; macrophage-induced gene
orf19.5392	C3_00650W_A	NGT1	0.141987	0.354604	N-acetylglucosamine (GlcNAc)-specific transporter; role in GlcNAc (but not serum) induced hyphal growth; localizes to plasma membrane; induced by GlcNAc, macrophage engulfment; 12 transmembrane, major facilitator superfamily
orf19.3335	C1_01490W_A		0.141931	0.169667	Plasma membrane protein of unknown function; colony morphology-related gene regulation by Ssn6; repressed by nitric oxide
orf19.5248	C1_12160W_A	MSO1	0.141863	0.149944	Putative secretory protein involved in S. cerevisiae sporulation; repressed during pseudohyphal growth in the presence of lysed macrophages; Hap43-repressed; Spider biofilm induced
orf19.3323	C1_01340C_A		0.141736	0.243942	Ortholog of C. dubliniensis CD36 : Cd36_01240, C. parapsilosis CDC317 : CPAR2_109140, C. auris B8441 : B9J08_002021 and Candida tenuis NRRL Y-1498 : CANTEDRAFT_114227
orf19.755	C1_04880C_A	MRPL37	0.141454	0.0722078	Putative mitochondrial large subunit ribosomal protein; shows colony morphology-related gene regulation by Ssn6p
orf19.5008.1	C1_13710C_A	DAD1	0.141218	0.300423	Subunit of the Dam1 (DASH) complex, which acts in chromosome segregation by coupling kinetochores to spindle microtubules
orf19.2921	C4_06160W_A		0.141207	0.337197	Ortholog(s) have alpha-tubulin binding activity, role in protein folding, tubulin complex assembly and cytoplasm localization
orf19.980	C5_00180W_A	VIP1	0.141199	0.0968035	Predicted inositol polyphosphate kinase, involved in autophagy, energy metabolism, virulence
orf19.5917	C3_04580C_A	STP1	0.141124	0.279156	Transcription factor; regulates SAP2, OPT1 expression and thereby protein catabolism for nitrogen source; activated via amino-acid-induced proteolytic processing; macrophage/pseudohyphal-repressed; Spider biofilm repressed
orf19.537	CR_04460C_A		0.140882	0.268204	Ortholog of C. dubliniensis CD36 : Cd36_29810, C. parapsilosis CDC317 : CPAR2_206030, C. auris B8441 : B9J08_002565 and Candida tenuis NRRL Y-1498 : CANTEDRAFT_102086
orf19.3663	C1_02050C_A	PHO91	0.140875	0.11975	Putative low-affinity phosphate transporter; fungal-specific (no human or murine homolog)
orf19.5061	C1_07890C_A	ADE5,7	0.140704	0.152079	Phosphoribosylamine-glycine ligase and phosphoribosylformylglycinamidine cyclo-ligase; interacts with Vps34p; required for hyphal growth and virulence; flucytosine induced; not induced in GCN response, in contrast to S. cerevisiae ortholog
orf19.3804	C4_04760C_A		0.140239	0.127828	Protein of unknown function; filament induced
orf19.292	C3_02980C_A		0.140012	0.499379	Ortholog of C. dubliniensis CD36 : Cd36_82960, C. parapsilosis CDC317 : CPAR2_102390, C. auris B8441 : B9J08_001199, Candida tenuis NRRL Y-1498 : CANTEDRAFT_133198 and Candida albicans WO-1 : CAWG_02618
orf19.7100	C7_00230W_A		0.139961	0.133819	Putative vacuolar transporter of large neutral amino acids; possibly transcriptionally regulated upon hyphal formation; not the true Avt1 ortholog of S. cerevisiae
orf19.1797	C4_05400C_A		0.139899	0.175478	D-arabinose 5-phosphate isomerase; has GutQ domain which is associated with phosphosugar binding; other biofilm induced; rat catheter and Spider biofilm induced; F-12/CO2 early biofilm induced
orf19.4952.1	C1_13260W_A		0.139888	0.0340009	Ortholog(s) have FK506 binding, peptidyl-prolyl cis-trans isomerase activity and membrane localization
orf19.5406	C3_00570C_A		0.139794	0.131336	Predicted plasma membrane associated protein phosphatase; required for normal filamentous growth; mRNA binds She3 and is localized to hyphal tips
orf19.1721	C3_01300C_A	NCE103	0.139638	0.133455	Carbonic anhydrase; converts of CO2 to bicarbonate; essential for virulence in host niches with limited CO2, normal white-opaque switch; Mnl1-induced in weak acid stress; Hap43-induced gene; F-12/CO2, rat catheter, Spider biofilm induced
orf19.3373	C4_03460C_A		0.139349	0.60632	Putative protein of unknown function; transcript upregulated in clinical isolates from HIV+ patients with oral candidiasis; Spider biofilm induced
orf19.3663.1	C1_02060W_A		0.13911	0.268624	Predicted plasma membrane protein; gene has intron
orf19.319	C3_03200C_A		0.139066	0.16649	Ortholog of S. cerevisiae : YDR286C, C. glabrata CBS138 : CAGL0H01111g, C. dubliniensis CD36 : Cd36_83160, C. parapsilosis CDC317 : CPAR2_101820 and Candida tenuis NRRL Y-1498 : CANTEDRAFT_113333
orf19.3929	C5_04420W_A		0.138992	0.0526637	Ortholog(s) have role in cellular response to heat, cellular response to oxidative stress, negative regulation of autophagy of mitochondrion
orf19.475	CR_03940W_A		0.138853	0.137199	Putative rRNA processing protein; rat catheter biofilm induced
orf19.4953	C1_13270W_A		0.138716	0.152209	Putative ATPase; predicted role in ER-associated protein catabolism; induced during chlamydospore formation in both C. albicans and C. dubliniensis; rat catheter biofilm repressed
orf19.3076	C4_07240W_A		0.138648	0.0244408	Ortholog(s) have role in vesicle-mediated transport and integral component of Golgi membrane localization
orf19.4231	C5_02240W_A	PTH2	0.138633	0.407422	Putative cAMP-independent regulatory protein; constitutive expression independent of MTL or white-opaque status; Spider biofilm induced
orf19.3695	C7_02690C_A	EPT1	0.138506	0.235147	Diacylglycerol cholinephosphotransferase and ethanolaminephosphotransferase, catalyzes the final step in Kennedy pathway of phosphatidylcholine and phosphatidylethanolamine biosynthesis
orf19.1203.1	C6_00420W_A	DPM2	0.138422	0.0949238	Dolichol-phosphate mannose synthase subunit, not essential for enzyme activity; flow model and Spider biofilm repressed
orf19.7556	CR_09840C_A		0.138384	0.458106	Ortholog of C. dubliniensis CD36 : Cd36_34965, C. parapsilosis CDC317 : CPAR2_200910, C. auris B8441 : B9J08_005167 and Candida tenuis NRRL Y-1498 : CANTEDRAFT_95984
orf19.4191.1	C4_00500W_A		0.138327	0.0513831	Ortholog(s) have ubiquitin-ubiquitin ligase activity and role in free ubiquitin chain polymerization, protein polyubiquitination, ubiquitin-dependent ERAD pathway, ubiquitin-dependent protein catabolic process
orf19.2565	CR_01720W_A		0.137868	0.180137	Predicted intermediate filament protein; required for nuclear and mitochondrial transmission to daughter buds in S. cerevisiae; Spider biofilm induced
orf19.5640	C4_00150C_A	PEX5	0.137853	0.0332947	Pex5p family protein; required for PTS1-mediated peroxisomal protein import, fatty acid beta-oxidation; similar to S. cerevisiae Pas10p peroxisomal targeting receptor; macrophage/pseudohyphal-repressed; Hap43p-repressed
orf19.2440	C1_06040W_A	RTT101	0.137852	0.158524	Putative cullin subunit of E3 ubiquitin ligase complex, involved in response to DNA damage; induced by alpha pheromone in SpiderM medium
orf19.89	C6_00880W_A	PEX7	0.137701	0.0998801	Ortholog(s) have peroxisome matrix targeting signal-2 binding activity, role in fatty acid metabolic process, protein import into peroxisome matrix, docking, protein targeting to peroxisome and cytosol, peroxisome localization
orf19.4712	C1_07770W_A	FGR6-3	0.137678	0.598469	Protein lacking an ortholog in S. cerevisiae; member of a family encoded by FGR6-related genes in the RB2 repeat sequence; transposon mutation affects filamentous growth
orf19.4565	C4_02250C_A	BGL2	0.137667	0.010333	Cell wall 1,3-beta-glucosyltransferase; mutant has cell-wall and growth defects, but wild-type 1,3- or 1,6-beta-glucan content; antigenic; virulence role in mouse systemic infection; rat catheter biofilm induced
orf19.3983	C5_04950C_A		0.137399	0.218173	Protein with a predicted transcription factor BTF3 domain; flow model biofilm induced
orf19.7275	C1_14570C_A	FGR24	0.137375	0.329654	Protein encoded in retrotransposon Zorro2 with similarity to retroviral endonuclease-reverse transcriptase proteins; lacks an ortholog in S. cerevisiae; transposon mutation affects filamentous growth
orf19.458.1	CR_05960W_A		0.137282	0.267907	Ortholog of C. parapsilosis CDC317 : CPAR2_205150, C. auris B8441 : B9J08_000660, Debaryomyces hansenii CBS767 : DEHA2G10538g and Pichia stipitis Pignal : psti_CGOB_00130
orf19.1249	C4_05640C_A		0.137011	0.119091	Ortholog(s) have 1-(5-phosphoribosyl)-5-[(5-phosphoribosylamino)methylideneamino]imidazole-4-carboxamide isomerase activity and role in histidine biosynthetic process
orf19.3249	CR_01060W_A	LAG1	0.137009	0.032538	Putative ceramide synthase component; Hap43p-repressed gene; amphotericin B repressed
orf19.2848	CR_02910W_A		0.136966	0.283646	Predicted regulatory subunit of the Atg1 signaling complex; required for vesicle formation during autophagy and the cytoplasm-to-vacuole targeting (Cvt) pathway; Spider biofilm induced
orf19.1618.1	C3_02270W_A		0.136924	0.188093	Ortholog of C. dubliniensis CD36 : Cd36_82240, C. parapsilosis CDC317 : CPAR2_405130, C. auris B8441 : B9J08_002633 and Candida tenuis NRRL Y-1498 : CANTEDRAFT_127317
orf19.4780	C1_09220W_A		0.136871	0.213615	Predicted MFS family membrane transporter, member of the drug:proton antiporter (12 spanner) (DHA1) family; Spider biofilm induced
orf19.6245	C1_06660W_A		0.136536	0.192176	Protein of unknown function; regulated by osmotic stress via Hog1 and oxidative stress (Hog1- and Cap1-independent); induced by alpha pheromone in SpiderM medium; Spider biofilm induced
orf19.6795	C3_07050W_A		0.136375	0.338617	Ortholog(s) have enzyme activator activity
orf19.4608	C4_01850C_A	PDC12	0.135956	0.618768	Putative pyruvate decarboxylase; fungal-specific (no human or murine homolog)
orf19.4674.1	C4_01160W_A	CRD2	0.135902	0.483851	Metallothionein; for adaptation to growth in high copper; basal transcription is cadmium-repressed; Ssn6 regulated; complements copper sensitivity of an S. cerevisiae cup1 mutant; regulated by Sef1, Sfu1, and Hap43; Spider biofilm induced
orf19.4339	C5_03090W_A	VPS4	0.135856	0.116012	AAA-ATPase involved in transport from MVB to the vacuole and ESCRT-III complex disassembly; mutation decreases SAP secretion and virulence in murine intravenous infection; regulated by Gcn2p, Gcn4p; required for normal Rim8p processing
orf19.5827	C2_02780C_A	BUB2	0.13582	0.34462	Ortholog(s) have GTPase activator activity
orf19.1005	C1_10570C_A		0.135812	0.836185	Protein with predicted RNI-like domains; rat catheter biofilm induced
orf19.893	C2_03350W_A	PGA17	0.135708	0.869191	Putative GPI-anchored protein; exogenously expressed protein substrate for Kex2 processing in vitro; repressed by alpha pheromone in SpiderM medium; macrophage-induced; induced in oralpharyngeal candidiasis; Spider biofilm induced
orf19.5498	C2_06340W_A	EFH1	0.135436	0.601976	APSES transcription factor; homodimer; minor role in transcriptional regulation vs Efg1; regulates filamentous growth, phenotypic switch; EFG1 and EFH1 genetically interact; expression interferes with mouse intestinal tract colonization
orf19.5410	C3_00530C_A		0.135345	0.187407	Ortholog(s) have microtubule binding, microtubule plus-end binding activity
orf19.6531.1	C7_01890C_A	TOM7	0.135307	0.0207124	Predicted component of the TOM (translocase of outer membrane) complex involved in protein translocation into mitochondria; flucytosine induced
orf19.7354	C3_05730C_A	LAC1	0.135272	0.175462	Ceramide synthase; required for biosynthesis of ceramides with C18:0 fatty acids, which serve as precursors for glucosylsphingolipids; caspofungin induced
orf19.606	CR_07920W_A		0.135129	0.114698	Protein of unknown function; Hap43-induced; Spider biofilm induced
orf19.4182	C4_00610W_A		0.135114	0.161127	Has domain(s) with predicted oxidoreductase activity and role in metabolic process
orf19.5258	C1_12070C_A		0.134572	0.410889	Protein of unknown function; induced by nitric oxide
orf19.6979	C3_05410W_A		0.134532	0.160663	Ortholog(s) have role in cellular manganese ion homeostasis, mitochondrion organization
orf19.4862.2	C1_09960W_A	PET100	0.134294	0.102586	Chaperone that facilitates the assembly of cytochrome c oxidase; plasma membrane protein
orf19.4159	C4_00820W_A		0.134225	0.0673049	Ortholog(s) have magnesium ion transmembrane transporter activity, role in magnesium ion export from mitochondrion, magnesium ion transport and mitochondrial inner membrane localization
orf19.7509.2	CR_00240W_A	LSM6	0.134209	0.0720125	Putative Lsm protein; flucytosine induced
orf19.3912	C5_04280C_A	GLN3	0.134051	0.103773	GATA transcription factor, involved in regulation of nitrogen starvation-induced filamentous growth; regulates transcription of Mep2 ammonium permease; regulated by Gcn2 and Gcn4; mRNA binds She3; Spider biofilm induced
orf19.7489.3	CR_00430C_A		0.13393	0.0988	Ortholog(s) have 2 iron, 2 sulfur cluster binding, iron-sulfur cluster binding activity
orf19.6709	C3_07760C_A		0.133785	0.457521	Predicted alpha/beta hydrolase; Spider biofilm induced
orf19.5244	C1_12200W_A	MCD4	0.133762	0.174182	Mannose-ethanolamine phosphotransferase, essential gene involved in GPI anchor biosynthesis
orf19.5655	C4_00290C_A		0.133349	0.6866	Has domain(s) with predicted 2 iron, 2 sulfur cluster binding, iron ion binding, oxidoreductase activity, oxidoreductase activity and acting on paired donors, more
orf19.4025	C5_05310W_A	PRE1	0.133232	0.0182846	Putative beta 4 subunit of the 20S proteasome; Rim101-induced at acid pH; flucytosine induced; amphotericin B repressed
orf19.1953	C5_01190W_A		0.132951	0.0453289	Predicted protein of unknown function; merged with orf19.1952 in Assembly 21
orf19.6007	C3_05280C_A		0.13281	0.0281913	Predicted fatty acid acyl transferase-related protein domain; repressed by prostaglandins
orf19.918	C3_04070C_A	CDR11	0.132791	0.1261	Putative transporter of PDR subfamily of ABC family; Gcn4-regulated; induced by Rim101 at pH 8; Spider biofilm induced
orf19.2511.1	C3_01080W_A	MRPL33	0.132772	0.0309891	Putative mitochondrial ribosomal protein of the large subunit; Ssr1-repressed; rat catheter biofilm induced
orf19.7225	C1_14180W_A		0.132612	0.65394	Ortholog of C. dubliniensis CD36 : Cd36_13150, C. parapsilosis CDC317 : CPAR2_700610, C. auris B8441 : B9J08_003318 and Candida tenuis NRRL Y-1498 : CANTEDRAFT_135418
orf19.1382	C2_09700W_A	YEA4	0.13255	0.329436	Putative uridine diphosphate-N-acetylglucosamine (UDP-GlcNAc) transporter; required for cell wall chitin synthesis; induced by alpha pheromone in SpiderM medium
orf19.6850	C1_04560W_A		0.132433	0.277335	Putative transcription factor with C3HC4 zinc finger DNA-binding motif; mutants are viable
orf19.6508	C7_02090C_A		0.132186	0.282167	Ortholog(s) have GTPase activator activity, role in positive regulation of GTPase activity, positive regulation of TORC1 signaling and Lst4-Lst7 complex, cytoplasm, vacuolar membrane localization
orf19.4828	C1_09650W_A		0.131924	0.22716	WD repeat domain protein; Hap43-repressed gene; flow model biofilm induced
orf19.556	CR_05200C_A		0.131834	0.161337	Protein of unknown function; regulated by Ssn6
orf19.1114	C5_03800W_A		0.131829	0.0563862	Cytochrome c oxidase subunit; membrane-localized protein; rat catheter biofilm induced
orf19.4507	C2_04450W_A		0.131652	0.610485	Protein of unknown function; Hap43-repressed; rat catheter biofilm repressed
orf19.2819	CR_02600W_A	NUE1	0.131563	0.525401	Mitochondrial protein required for expression of mitochondrial respiratory chain complex I (NADH:ubiquinone oxidoreductase)
orf19.7472	CR_00610W_A	IFF4	0.131543	0.357578	Adhesin-like cell surface protein; putative GPI-anchor; null mutant germ tubes show decreased adhesion to plastic substrate; mutants are viable; Hap43-repressed gene
orf19.345	C3_03470W_A		0.131464	0.418741	Succinate semialdehyde dehydrogenase; for utilization of gamma-aminobutyrate (GABA) as a nitrogen source; part of 4-aminobutyrate and glutamate degradation pathways; rat catheter biofilm induced
orf19.2036	C2_00880W_A		0.131364	0.132432	Predicted dihydrodiol dehydrogenase; ortholog of S. pombe SPAC513.06c; flow model and rat catheter biofilm repressed
orf19.532	CR_04420C_A	RBR2	0.13122	0.456706	Cell wall protein; expression repressed by Rim101; transcript regulated upon white-opaque switching; repressed by alpha pheromone in SpiderM medium; macrophage-induced gene
orf19.6034	C1_00710C_A	TUB2	0.131218	0.0465159	Beta-tubulin; functional homolog of ScTub2; overproduction makes S. cerevisiae inviable; has two introns; GlcNAc, hypha fluconazole-induced; slow growth, ectopic expression increases white-to opaque switch; rat catheter biofilm repressed
orf19.5770	C6_03930W_A	OPT8	0.131216	0.33155	Oligopeptide transporter; similar to Opt1 and to S. cerevisiae Ygl114wp, but not other OPTs; induced by nitric oxide, amphotericin B; expression of OPT6, 7, 8 does not complement mutants lacking Opt1, Opt2, and Opt3; Spider biofilm induced
orf19.3586	C2_08830W_A		0.131179	0.152609	Ortholog(s) have role in chitin localization, vesicle-mediated transport and integral component of endoplasmic reticulum membrane localization
orf19.243	C3_02540C_A	OXR1	0.130987	0.41629	Ortholog(s) have role in cellular response to oxidative stress and mitochondrion localization
orf19.7568	CR_09940W_A		0.130893	0.80213	Ortholog of S. cerevisiae : SPS4, C. glabrata CBS138 : CAGL0I09834g, C. dubliniensis CD36 : Cd36_35035, C. parapsilosis CDC317 : CPAR2_200810 and C. auris B8441 : B9J08_002747
orf19.6211	C1_06970C_A		0.13088	0.183697	Protein of unknown function; protein newly produced during adaptation to the serum
orf19.3625	C2_08540C_A		0.130627	0.397508	Has domain(s) with predicted zinc ion binding activity
orf19.2116	C2_00160C_A	NAT2	0.130617	0.0646613	Putative N-terminal acetyltransferase; Hap43p-repressed gene; mutation confers hypersensitivity to toxic ergosterol analog
orf19.3693	C1_02360C_A	PGA5	0.130482	0.546878	Putative GPI-anchored beta-1,3-glucanosyltransferase with similarity to the A. fumigatus GEL family; fungal-specific (no human or murine homolog)
orf19.1447	C2_01420C_A		0.130246	0.26989	Has domain(s) with predicted DNA-binding transcription factor activity, sequence-specific DNA binding activity and role in regulation of transcription, DNA-templated
orf19.5752	C6_03780C_A		0.130109	0.224329	Ortholog(s) have ubiquitin-protein transferase activity, role in SCF-dependent proteasomal ubiquitin-dependent protein catabolic process and SCF ubiquitin ligase complex localization
orf19.4055	C5_05510C_A		0.129907	0.304652	Protein similar to S. cerevisiae Ybr075wp; transposon mutation affects filamentous growth; clade-associated gene expression
orf19.6855	C1_04620W_A		0.129844	0.0749368	Ortholog of C. dubliniensis CD36 : Cd36_04370, C. parapsilosis CDC317 : CPAR2_105410, C. auris B8441 : B9J08_000021 and Candida tenuis NRRL Y-1498 : CANTEDRAFT_114891
orf19.5713	C6_03480W_A	YMX6	0.129613	0.342608	Putative NADH dehydrogenase; macrophage-downregulated gene; induced by nitric oxide; rat catheter biofilm induced
orf19.5488	C2_06260W_A		0.129525	0.407117	Ortholog(s) have mitochondrial inner membrane, mitochondrial large ribosomal subunit, mitochondrion localization
orf19.6685	C7_03530C_A	ISY1	0.129418	0.175566	Putative pre-mRNA-splicing factor; mutation confers resistance to 5-fluorocytosine (5-FC); rat catheter biofilm induced
orf19.7503	CR_00300W_A	CDA2	0.129323	0.691128	Putative chitin deacetylase; transcription is positively regulated by Tbf1p
orf19.7042	C7_00770W_A		0.12897	0.464491	Protein of unknown function; induced by benomyl or in an azole-resistant strain overexpressing MDR1; induced by nitric oxide; Spider biofilm induced
orf19.604	CR_07940W_A		0.128651	0.460603	Has domain(s) with predicted FAD binding, oxidoreductase activity and role in metabolic process
orf19.6277	C1_06340W_A		0.128593	0.729907	Ortholog of C. dubliniensis CD36 : Cd36_05920, C. parapsilosis CDC317 : CPAR2_803860, C. auris B8441 : B9J08_000594, Pichia stipitis Pignal : PICST_30324 and Candida guilliermondii ATCC 6260 : PGUG_04439
snR35a	CR_00450C_A		0.128413	0.77172	H/ACA box small nucleolar RNA (snoRNA)
orf19.5910	C3_04540C_A		0.128293	0.16896	Putative histone acetyltransferase complex subunit; induced upon low-level peroxide stress; Spider biofilm induced
orf19.7398.1	C3_06330W_A	TSA1B	0.128271	0.875556	Putative peroxidase; orf19.7398.1 is contig-truncated fragment of gene identical to TSA1; Tsa1p and Tsa1Bp role under oxidative/reductive stress, hyphal cell wall formation; in hyphal nucleus, cell wall; yeast-form nucleus, cytoplasm
orf19.538	CR_04470W_A	GPI2	0.128116	0.489975	Subunit of the GPI-N-acetylglucosaminyl transferase (GPI-GnT) that catalyzes the first step in GPI anchor biosynthesis
orf19.3458	C6_02180W_A		0.128001	0.125971	Ortholog(s) have role in late endosome to vacuole transport via multivesicular body sorting pathway and Vps55/Vps68 complex, fungal-type vacuole membrane localization
orf19.3661	C1_02040C_A		0.127684	0.166817	Putative deubiquitinating enzyme; induced by Mnl1 under weak acid stress
orf19.5486.1	C2_06240W_A	SMD2	0.127604	0.161535	Putative Core Sm protein; Hap43p-induced gene; flucytosine induced
orf19.100	C6_00980C_A		0.127518	0.490288	Alpha/beta hydrolase and lipase domain protein; Hap43-repressed; Spider and flow model biofilm induced
orf19.2387	CR_03350C_A		0.127489	0.0856243	Putative tRNA-Pro synthetase; genes encoding ribosomal subunits, translation factors, and tRNA synthetases are downregulated upon phagocytosis by murine macrophage
orf19.970	C5_00250C_A		0.127445	0.389875	Protein with a predicted role in microtubule-related processes; Spider biofilm induced
orf19.5413	C3_00500C_A		0.127324	0.165475	Ortholog(s) have role in mRNA splicing, via spliceosome and Prp19 complex, spliceosomal complex localization
orf19.6996	C3_05610W_A	MNN14	0.127318	0.618961	Predicted alpha-1,3-mannosyltransferase activity with a role in protein glycosylation; Hap43-repressed; Spider biofilm induced
orf19.3821	C4_04600C_A		0.127014	0.163676	Ortholog of C. dubliniensis CD36 : Cd36_44290, C. parapsilosis CDC317 : CPAR2_500740, C. auris B8441 : B9J08_001760 and Candida tenuis NRRL Y-1498 : CANTEDRAFT_137302
orf19.1942	C5_01270W_A	SGE1	0.127003	0.236396	Putative multidrug resistance factor; induced in low iron; regulated by Sef1, Sfu1, and Hap43
orf19.3753	CR_02190C_A	SEF1	0.126946	0.15212	Zn2-Cys6 transcription factor; regulates iron uptake; negatively regulated by Sfu1p, positively regulated by Tbf1; promotes virulence in mice; mutants display decreased colonization of mouse kidneys; Spider biofilm induced
orf19.5686	C5_00100C_A		0.126909	0.167766	Protein of unknown function; Spider biofilm induced
orf19.4179	C4_00640W_A		0.126769	0.862142	Putative adhesin-like protein
orf19.1193	C6_00330C_A	GNP1	0.126768	0.0295459	Similar to asparagine and glutamine permease; fluconazole, caspofungin induced; regulated by Nrg1, Mig1, Tup1, Gcn2, Gcn4, and alkaline regulated by Rim101; repressed during chlamydospore formation; rat catheter, flow model biofilm induced
orf19.6704	C7_03470W_A		0.126729	0.650688	Protein of unknown function; Hap43-repressed gene
orf19.6626	CR_05880W_A		0.126578	0.27921	Predicted homeodomain-containing protein; possible transcription factor; possibly transcriptionally regulated upon hyphal formation
orf19.4316	C5_02920W_A		0.12643	0.375926	Trimethyllysine dioxygenase, the first enzyme in the carnitine biosynthesis pathway; hypha-induced expression, regulated by Cyr1, Ras1, Efg1; rat catheter biofilm repressed
orf19.4538	C1_01850C_A		0.125728	0.140088	Ortholog(s) have mRNA binding activity, role in mRNA polyadenylation, pre-mRNA cleavage required for polyadenylation, response to DNA damage checkpoint signaling and U2 snRNP, mRNA cleavage factor complex localization
orf19.4149.1	C5_01540W_A		0.125706	0.266193	Protein component of the small (40S) ribosomal subunit; Spider biofilm repressed
orf19.213	C2_08930W_A	RPN12	0.125703	0.164399	Subunit of the 19S regulatory particle lid of the proteasome
orf19.2064	C2_00640W_A		0.125521	0.308555	Putative transcription factor with zinc finger DNA-binding motif
orf19.2975	C1_02870W_A	YPT7	0.125436	0.106046	Protein of YPT/RAB family; induced during the mating process
orf19.5143	C7_03120W_A	TIM54	0.125351	0.025442	Predicted component of the mitochondrial TIM22 complex; involved in protein import into mitochondrial inner membrane; Spider biofilm repressed
orf19.5773	C6_03960W_A		0.125196	0.103847	Putative dipeptidyl-peptidase III; protein detected by mass spec in exponential and stationary phase cultures; Hog1p-induced; clade-associated gene expression
orf19.7452	C3_06630W_A		0.12516	0.373751	Ortholog(s) have chromatin binding activity and role in DNA replication initiation, DNA unwinding involved in DNA replication, double-strand break repair via break-induced replication
orf19.1881	C2_07480W_A	LPT1	0.12504	0.10068	Lysophospholipid acyltransferase, involved in phospholipid remodeling; role in glycerophospholipid biosynthesis; rat catheter biofilm repressed
orf19.6583	C7_01460C_A		0.124918	0.160816	Protein of unknown function; induced by alpha pheromone in SpiderM medium
orf19.3297	C1_01090C_A		0.124837	0.140643	Ortholog(s) have structural constituent of ribosome activity and mitochondrial small ribosomal subunit localization
orf19.1374	C2_09760W_A		0.124804	0.332919	Ortholog of C. dubliniensis CD36 : Cd36_23840, Candida tenuis NRRL Y-1498 : CANTEDRAFT_104074, Debaryomyces hansenii CBS767 : DEHA2B13310g and Candida metapsilosis : CMET_5731
orf19.3244	CR_01100C_A		0.12474	0.125839	Ortholog(s) have role in mitochondrial respiratory chain complex assembly and cytoplasm, mitochondrion localization
orf19.5711	C6_03470W_A		0.124467	0.0674985	Putative phosphatidylinositol transfer protein; possibly an essential gene, disruptants not obtained by UAU1 method
orf19.7324	CR_09290W_A	THI13	0.124416	0.377132	Thiamin pyrimidine synthase; synthesis of the thiamine precursor hydroxymethylpyrimidine phosphate; single-turnover enzyme that provides histidine for HMP-P formation; induced by nitric oxide independent of Yhb1; Spider biofilm induced
tM(CAU)2	C2_07850C_A	tM(CAU)2	0.124317	0.980027	tRNA-Met, predicted by tRNAscan-SE; CAU anticodon
orf19.5870	C3_04270C_A	CTP1	0.124297	0.227141	Putative citrate transport protein; flucytosine induced; amphotericin B repressed, caspofungin repressed; Hap43p-induced gene
orf19.4765	C1_09080C_A	PGA6	0.124068	0.785332	GPI-anchored cell wall adhesin-like protein; induced by high iron; upregulated upon Als2 depletion; mRNA binds She3 and is localized to hyphal tips; Spider biofilm repressed
orf19.544.1	CR_04550W_A	PRE6	0.124014	0.0810405	Putative alpha-4 subunit of the proteasome; reported as macrophage-induced protein and macrophage/pseudohyphal-repressed gene; regulated by Gcn2p and Gcn4p; removed from/reinstated in Assembly 20 (see Locus History)
orf19.4409	C4_05980C_A		0.123827	0.243771	Ortholog(s) have nucleoside-triphosphatase activity, nucleoside-triphosphate diphosphatase activity and role in cellular response to phosphate starvation, nucleoside triphosphate metabolic process
orf19.7030	C7_00860W_A	SSR1	0.123451	0.0824401	Beta-glucan associated ser/thr rich cell-wall protein with a role in cell wall structure; GPI anchor; highly mutable due to internal Ser-Ala tandem repeats; detected at germ tube plasma membrane; repressed in cells treated with Congo Red;
orf19.7539.1	CR_00040C_A		0.12343	0.212374	Putative adhesin-like protein; transcription detected in high-resolution tiling array experiments
orf19.4456	C1_07120W_A	GAP4	0.123397	0.102796	High-affinity S-adenosylmethionine permease; required for SAM-induced morphogenesis; hyphal induced; regulated by Hap43, Gcn2 and Gcn4; colony morphology-related gene regulation by Ssnp
orf19.5362	C2_10780C_A	PSO2	0.123324	0.452753	Putative DNA cross-link repair protein; expressed in opaque or white MTLa/MTLa or MTLalpha/MTLalpha, but not MTLa/MTLalpha cells; telomere-proximal gene; mutation does not affect white-to-opaque phenotypic switching
orf19.2463	C1_05860W_A	PRN2	0.123296	0.21182	Protein similar to pirin; Hap43p-repressed gene
orf19.6457	C7_02530C_A		0.122773	0.328068	Ortholog of S. cerevisiae : YBL086C, C. glabrata CBS138 : CAGL0C01815g, C. dubliniensis CD36 : Cd36_72270, C. parapsilosis CDC317 : CPAR2_702850 and C. auris B8441 : B9J08_001027
orf19.413	C1_05520W_A		0.12266	0.180965	Protein of unknown function; induced by Sfu1; Spider biofilm induced
orf19.5851	CR_05510W_A	STE13	0.122583	0.166313	Putative pheromone-processing dipeptidyl aminopeptidase; possible Kex2 substrate; transposon mutation affects filamentous growth; induced by low nitrogen, germ tube formation; flow model biofilm repressed
orf19.1054	C1_04200C_A		0.122449	0.199012	Ortholog(s) have role in endoplasmic reticulum tubular network membrane organization, nuclear envelope organization, nuclear pore organization
orf19.2843	CR_02860W_A	RHO1	0.122413	0.0918601	Small GTPase of Rho family; regulates beta-1,3-glucan synthesis activity and binds Gsc1p; essential; expected to be geranylgeranylated by geranylgeranyltransferase type I; plasma membrane-localized
orf19.3064.1	C1_03660W_A		0.122204	0.403828	Ortholog of C. parapsilosis CDC317 : CPAR2_108915, C. auris B8441 : B9J08_004667, Candida tenuis NRRL Y-1498 : CANTEDRAFT_102387 and Debaryomyces hansenii CBS767 : DEHA2B06776g
orf19.2782	C1_07630W_A		0.122043	0.070491	Ortholog(s) have 2 iron, 2 sulfur cluster binding, disulfide oxidoreductase activity, glutathione disulfide oxidoreductase activity
orf19.1600	C2_09420W_A		0.121883	0.524435	Ortholog of C. dubliniensis CD36 : Cd36_23530, C. parapsilosis CDC317 : CPAR2_406140, C. auris B8441 : B9J08_003025 and Candida tenuis NRRL Y-1498 : CANTEDRAFT_116829
orf19.4315	C5_02910C_A	GYP8	0.121549	0.286601	Ortholog(s) have GTPase activator activity, role in vesicle-mediated transport and cytoplasm localization
orf19.5813	C2_02920W_A		0.121497	0.196624	Putative adhesin-like protein; upregulated during growth in the mouse cecum; flow model, rat catheter and Spider biofilm induced
orf19.1508	C2_01960C_A		0.121372	0.611078	Protein of unknown function; transcript detected on high-resolution tiling arrays
orf19.2711.1	C4_02840C_A	MED20	0.121334	0.226772	Subunit of the RNA polymerase II mediator complex; involved in control of filamentous growth and Spider biofilm formation; rat catheter biofilm repressed
orf19.1178	C6_00180C_A		0.121311	0.581379	Protein of unknown function; Hap43p-repressed gene
orf19.5299.1	C4_04110W_A		0.12095	0.395892	Protein of unknown function
orf19.4917	C1_12870C_A		0.120941	0.645184	Ortholog of Candida albicans WO-1 : CAWG_00155
orf19.3456	C6_02160W_A		0.120545	0.375931	Protein with a predicted serine/threonine kinase and tyrosine kinase domain; possibly an essential gene, disruptants not obtained by UAU1 method
orf19.4914.1	C1_12850W_A	BLP1	0.120311	0.260639	Protein of unknown function, serum-induced
orf19.7603	CR_10280W_A		0.120307	0.209613	Protein with a predicted role in cytochrome c oxidase assembly; rat catheter biofilm induced
orf19.3031	C1_03340C_A	SEC62	0.120201	0.0959186	Putative endoplasmic reticulum (ER) protein-translocation complex subunit
orf19.6037	C1_00680W_A	ASM3	0.120129	0.287763	Putative secreted acid sphingomyelin phosphodiesterase; possible Kex2 substrate; transcript increased in an azole-resistant strain that overexpresses MDR1; flow model biofilm induced; F-12/CO2 early biofilm induced
orf19.2237.1	C2_06850W_A		0.120051	0.141236	Ortholog of Slx9 required for pre-rRNA processing; associated with 90S pre-ribosome and 43S small ribosomal subunit precursor, interacts with U3 snoRNA in S. cerevisiae; gene has intron; Spider biofilm induced
orf19.6570	C7_01560C_A	NUP	0.119837	0.450457	Nucleoside permease; adenosine and guanosine are substrates, whereas cytidine, adenine, guanine, uridine, uracil are not; similar to a nucleoside permease of S. pombe; possibly processed by Kex2p
orf19.6737	C3_07540C_A		0.119804	0.0741545	Protein of unknown function; mutants are viable; induced in a cyr1, ras1, or efg1 homozygous null
orf19.7214	C1_14060W_A		0.119785	0.727954	Glucan 1,3-beta-glucosidase; regulated by Nrg1, Tup1 and possibly Tac1; induced by NO and during cell wall regeneration; stationary phase enriched; possibly essential (UAU1 method); F-12/CO2 early biofilm induced; flow biofilm repressed
orf19.2198	C2_07830W_A	FLC3	0.119708	0.226202	Protein involved in heme uptake; putative FAD transporter, similar to S. cerevisiae Flc3p
orf19.6023	C1_00830W_A		0.11967	0.43371	Protein with a predicted multidrug transporter domain; Hap43-repressed gene
orf19.6487	C7_02260W_A		0.119564	0.816641	Ortholog of C. parapsilosis CDC317 : CPAR2_808350, C. dubliniensis CD36 : Cd36_72060, Candida metapsilosis : CMET_5893 and Candida orthopsilosis Co 90-125 : CORT_0C00820
orf19.1738.1	CR_04650W_A		0.119425	0.111285	Protein involved in microtubule morphogenesis; required for protection from excess free beta-tubulin; possibly involved the beta-tubulin folding; Spider biofilm repressed
orf19.551	CR_04600W_A		0.119314	0.0784051	Ortholog of C. dubliniensis CD36 : Cd36_29980, C. parapsilosis CDC317 : CPAR2_204170, C. auris B8441 : B9J08_004836 and Candida tenuis NRRL Y-1498 : CANTEDRAFT_110235
orf19.2531	CR_01470W_A	CSP37	0.119035	0.471552	Hyphal cell wall protein; role in progression of mouse systemic infection; predicted P-loop, divalent cation binding, N-glycosylation sites; expressed in yeast and hyphae; hyphal downregulated; stationary-phase enriched; GlcNAc-induced
orf19.3279	CR_00760C_A	HYR4	0.118989	0.193475	Putative GPI-anchored adhesin-like protein; Rim101-repressed; constitutive expression independent of MTL or white-opaque status
orf19.2823	CR_02640W_A	RFG1	0.11891	0.324657	HMG domain transcriptional repressor of filamentous growth and hyphal genes; in Tup1-dependent and -independent pathways; binds DNA; transcript not regulated by oxygen or serum; not responsible for hypoxic repression; Spider biofilm induced
orf19.2157	C6_04600W_A	DAC1	0.118789	0.312417	N-acetylglucosamine-6-phosphate (GlcNAcP) deacetylase; N-acetylglucosamine utilization; required for wild-type hyphal growth and virulence in mouse systemic infection; gene and protein are GlcNAc-induced; Spider biofilm induced
orf19.1040	C1_04080W_A	MAD2	0.118699	0.446441	Protein required for the spindle assembly checkpoint of the cell cycle; necessary for survival in host cell macrophages and for virulence in a mouse model of systemic candidiasis
orf19.4965	C1_13390W_A		0.118653	0.519487	Protein of unknown function; rat catheter biofilm induced
orf19.2346	C1_10730W_A		0.118643	0.428789	Putative protein of unknown function, transcription is positively regulated by Tbf1p
orf19.5940	C3_04770C_A	ZCF32	0.118606	0.354496	Zn(II)2Cys6 transcription factor involved in regulation of biofilm formation; Hap43-repressed
orf19.346	C3_03480C_A	ALT1	0.118431	0.160026	Putative alanine transaminase; mutation confers hypersensitivity to 5-fluorocytosine (5-FC); rat catheter and flow model biofilm induced
orf19.4006	C5_05140W_A		0.118239	0.154384	Has domain(s) with predicted 2-dehydropantoate 2-reductase activity, NADP binding, oxidoreductase activity, oxidoreductase activity, acting on the CH-OH group of donors, NAD or NADP as acceptor activity
orf19.4533	C1_01900C_A		0.118188	0.139612	Ortholog(s) have RNA binding activity and role in rRNA processing
orf19.1938	C5_01310W_A		0.118122	0.415753	Ortholog of S.pombe SPCC825.05c; a predicted splicing coactivator; transcription repressed in azole-resistant strain overexpressing CDR1 and CDR2; induced by benomyl treatment
orf19.1282	C5_04070C_A	CKS1	0.118006	0.239768	Ortholog(s) have cyclin-dependent protein serine/threonine kinase activator activity, histone binding, protein kinase activator activity, protein-containing complex binding, ubiquitin binding, zinc ion binding activity
orf19.7152	C7_04210C_A		0.117954	0.110666	Protein similar to Aspergillus CYSK O-acetylserine sulfhydrylase, suggesting that C. albicans uses an O-acetyl-serine (OAS) pathway of sulfur assimilation; upregulated in biofilm; protein level decreases in stationary phase cultures
orf19.4583	C4_02080W_A		0.117839	0.348324	Protein with a mitochondrial carrier protein domain; possibly an essential gene, disruptants not obtained by UAU1 method; Spider biofilm repressed
orf19.5748	C6_03740W_A		0.117768	0.674429	Ortholog of C. dubliniensis CD36 : Cd36_64250, Candida tenuis NRRL Y-1498 : cten_CGOB_00218, Debaryomyces hansenii CBS767 : DEHA2E19888g and Candida tropicalis NEW ASSEMBLY : CTRG1_02732
orf19.6134	CR_07350W_A		0.117723	0.0820934	Ortholog(s) have role in ER-dependent peroxisome organization, retrograde vesicle-mediated transport, Golgi to endoplasmic reticulum, vesicle-mediated transport
orf19.1186	C6_00270W_A		0.117542	0.236128	Has domain(s) with predicted role in attachment of GPI anchor to protein and GPI-anchor transamidase complex localization
orf19.3272	CR_00830W_A		0.117511	0.514847	Ortholog(s) have chaperone binding activity, role in box C/D snoRNP assembly, protein folding and R2TP complex localization
orf19.3628	C2_08500W_A	RSP5	0.117379	0.0427588	Putative NEDD4 family E3 ubiquitin ligase; induced during infection of murine kidney, compared to growth in vitro; has murine homolog; possibly an essential gene, disruptants not obtained by UAU1 method
orf19.1631	C3_02150C_A	ERG6	0.117349	0.039966	Delta(24)-sterol C-methyltransferase, converts zymosterol to fecosterol, ergosterol biosynthesis; mutation confers nystatin resistance; Hap43, GlcNAc-, fluconazole-induced; upregulated in azole-resistant strain; Spider biofilm repressed
orf19.1541	C2_02230C_A		0.117206	0.818652	Protein with a globin-like domain; repressed by alpha pheromone in SpiderM medium; Spider biofilm induced
orf19.7380	C3_05990C_A		0.117195	0.449085	Has domain(s) with predicted nucleic acid binding, nucleotide binding activity
orf19.5100	C1_08210C_A	MLT1	0.1171	0.090808	Vacuolar membrane transporter; MRP subfamily of ABC family; may transport organic anions conjugated to glutathione, glucuronate, or sulfate; needed for virulence in mouse peritonitis; Spider biofilm induced; flow model biofilm repressed
orf19.2341	C1_10780C_A	HNT1	0.117052	0.147078	Histidine triad nucleotide-binding protein; protein level decreases in stationary phase cultures
orf19.4482	C1_04060W_A	IFI3	0.117012	0.633307	Protein of unknown function; constitutive expression independent of MTL or white-opaque status
orf19.7310	CR_09140C_A		0.116991	0.435073	Protein with a role in directing meiotic recombination events to homologous chromatids; induced by ciclopirox olamine; positively regulated by Sfu1; Hog1, fluconazole-repressed; Hap43-induced; Spider biofilm induced
orf19.3601	C2_08740W_A		0.11681	0.319268	Has domain(s) with predicted ATP binding, ATPase, nucleoside-triphosphatase activity, nucleotide binding activity
orf19.1669	C3_01760W_A	AFG3	0.116666	0.0765968	Similar to S. cerevisiae Afg3p, a subunit of the mitochondrial inner membrane m-AAA protease; likely to be essential for growth, based on an insertional mutagenesis strategy
orf19.2165	C2_08200W_A		0.116568	0.219771	Predicted hydrolase; induced by nitric oxide
orf19.5796	C2_03050W_A	SHE9	0.116438	0.323064	Protein with similarity to S. cerevisiae She9p, which inhibits growth when overproduced; gene has possible growth-regulation element; fungal-specific (no human or murine homolog)
orf19.1490	C2_01780W_A	MSB2	0.116433	0.191894	Mucin family adhesin-like protein; cell wall damage sensor; required for Cek1 phosphorylation by cell wall stress; Rim101-repressed; activation releases extracellular domain into medium; Spider biofilm induced
orf19.4553	C6_04140C_A		0.116317	0.306247	Ortholog of C. dubliniensis CD36 : Cd36_64990, C. parapsilosis CDC317 : CPAR2_600170, Candida tenuis NRRL Y-1498 : CANTEDRAFT_121753 and Debaryomyces hansenii CBS767 : DEHA2E19712g
orf19.4918	C1_12880C_A		0.116219	0.362444	Has domain(s) with predicted DNA binding, nucleic acid binding activity
orf19.2781	C1_07640C_A		0.116058	0.697171	Protein with predicted serine/threonine kinase and tyrosine kinase domains; possibly an essential gene, disruptants not obtained by UAU1 method; Spider biofilm induced
orf19.4862	C1_09950C_A		0.115952	0.171527	Putative integral membrane protein; S. cerevisiae ortholog Tvp23 localizes to late Golgi vesicles; rat catheter biofilm induced
orf19.2462	C1_05870W_A	PRN3	0.115818	0.885954	Protein similar to pirin; induced by Mnl1 under weak acid stress; Hap43-repressed; Spider biofilm induced
orf19.1576	C2_02520W_A		0.115753	0.188978	Ortholog(s) have nuclear localization sequence binding, ubiquitin binding activity and role in response to ethanol
orf19.7521	CR_00140W_A	REP1	0.115521	0.325637	Putative transcription factor involved in transcription of N-acetylglucosamine-inducible genes; involved in negative regulation of MDR1 transcription; mutants show increased resistance to azole drugs
orf19.7183	C7_03980W_A		0.115444	0.179758	Ortholog(s) have EMC complex localization
orf19.459	CR_05950C_A	ADP1	0.11542	0.0967958	Putative PDR-subfamily ABC transporter; similar to WHITE subfamily proteins; gene used for strain identification by multilocus sequence typing
orf19.5824	C2_02820C_A		0.115339	0.124155	Protein of unknown function; rat catheter and Spider biofilm induced
orf19.3732	CR_02370W_A	ERG25	0.115239	0.13619	Putative C-4 methyl sterol oxidase; C4-demethylation of ergosterol biosynthesis intermediates, based on similarity to S. cerevisiae Erg25; fluconazole-induced; induced in azole-resistant strain; rat catheter and Spider biofilm induced
orf19.2028	C2_00960C_A	MXR1	0.115185	0.211226	Putative methionine sulfoxide reductase; Plc1-regulated; induced by human neutrophils, flucytosine; macrophage regulated (gene induced, protein decreased); possibly adherence-induced; Spider biofilm induced
orf19.3215	C5_03960W_A		0.114698	0.339658	Putative plasma membrane protein; in S. cerevisiae it is localized to the cell bud and mating projection membrane; repressed by alpha pheromone in SpiderM medium
orf19.3286	CR_00690C_A		0.114643	0.317738	Ortholog(s) have alpha-1,4-glucosidase activity, role in N-glycan processing, polysaccharide biosynthetic process and endoplasmic reticulum lumen, glucosidase II complex localization
orf19.1934	C5_01340W_A	HST3	0.114621	0.101776	Histone H3K56 deacetylase; reduced copy number increases opaque cell formation; repressed by MMS, hydroxyurea and high-levels of hydrogen peroxide; Hap43p-induced; ectopic expression blocks genotoxin-induced switching; nicotinamide target
orf19.1990	C2_01350C_A	SNX4	0.114385	0.134087	Putative sorting nexin; induced during the mating process
orf19.815	C2_04050C_A	DCK1	0.114216	0.273656	Putative guanine nucleotide exchange factor; required for embedded filamentous growth; activates Rac1; has a DOCKER domain; similar to adjacent DCK2 and to S. cerevisiae Ylr422wp; regulated by Nrg1; Spider biofilm induced
orf19.4292	C5_02720W_A	PEP12	0.11404	0.179373	Predicted target membrane receptor (t-SNARE) involved in vacuolar transport, endocytosis, and secretion; required for biofilm formation in RPMI-1640 and for virulence
orf19.5648	C4_00230W_A		0.114022	0.205636	Ortholog of C. dubliniensis CD36 : Cd36_40300, C. parapsilosis CDC317 : CPAR2_402190, C. auris B8441 : B9J08_003511 and Candida tenuis NRRL Y-1498 : cten_CGOB_00197
orf19.1313	C4_03620C_A	CDR3	0.113988	0.375299	Transporter of the Pdr/Cdr family of the ATP-binding cassette superfamily; transports phospholipids out-to-in; expressed in opaque-phase cells; induced by macrophage interaction; fluconazole-repressed; Spider biofilm induced
orf19.216.1	C2_08900W_A		0.113959	0.0555083	Ortholog of C. parapsilosis CDC317 : CPAR2_806510, Candida tenuis NRRL Y-1498 : CANTEDRAFT_109089, Debaryomyces hansenii CBS767 : DEHA2B13508g and Pichia stipitis Pignal : PICST_59544
orf19.3106	C4_07030W_A	MET16	0.113921	0.162326	Putative 3'-phosphoadenylsulfate reductase; sulfur amino acid metabolism; reports differ on regulation during biofilm formation; fungal-specific; possibly an essential gene, disruptants not obtained by UAU1 method; Hap43p-repressed gene
orf19.2547	CR_01600C_A		0.113884	0.47664	Has domain(s) with predicted RNA binding, ribonuclease activity
orf19.1643	C3_02030W_A		0.113809	0.109475	Ortholog(s) have serine-type endopeptidase activity, role in regulation of mitochondrion organization, signal peptide processing and mitochondrial inner membrane localization
orf19.5325	C2_10530C_A	KIN3	0.113614	0.17185	Protein similar to S. cerevisiae Kin3p; induced under Cdc5p depletion; shows Mob2p-dependent hyphal regulation; mutants are hypersensitive to caspofungin
orf19.4215	C6_00440C_A	FET34	0.113566	0.084738	Multicopper ferroxidase; induced by low iron, ciclopirox olamine, ketoconazole, hypoxia; alkaline induced by Rim101; repressed in fluconazole-resistant isolate; Sfu1, Hog1 repressed; complements S. cerevisiae fet3; Spider biofilm induced
orf19.3863	CR_06100C_A		0.113549	0.741198	Ortholog of C. dubliniensis CD36 : Cd36_31580, C. parapsilosis CDC317 : CPAR2_205000, Debaryomyces hansenii CBS767 : DEHA2G10846g and Pichia stipitis Pignal : PICST_32988
orf19.3688	C1_02310C_A		0.113509	0.255556	Ortholog(s) have chromatin DNA binding activity and role in cell wall mannoprotein biosynthetic process, positive regulation of transcription by RNA polymerase II, telomere maintenance, telomere maintenance via recombination
orf19.446.1	C1_05190C_A		0.113287	0.102884	Protein with a NADH-ubiquinone oxidoreductase B18 subunit domain; gene has intron
orf19.5161	C7_03000C_A		0.11313	0.0796212	Ortholog(s) have structural constituent of ribosome activity and mitochondrial large ribosomal subunit localization
orf19.5269.1	C1_11960C_A		0.113078	0.139038	Ortholog of S. cerevisiae : YPR170W-B, C. glabrata CBS138 : CAGL0I06457g, C. dubliniensis CD36 : Cd36_72650, C. parapsilosis CDC317 : CPAR2_805190 and Candida tenuis NRRL Y-1498 : CANTEDRAFT_99722
orf19.1789.1	C4_05320W_A	LYS1	0.113003	0.040833	Saccharopine dehydrogenase (biosynthetic); enzyme of alpha-aminoadipate lysine biosynthesis pathway; functionally complements S. cerevisiae lys1 mutation; fungal-specific (no human or murine homolog)
orf19.5365.1	C2_10830W_A		0.112947	0.349904	Ortholog of C. dubliniensis CD36 : Cd36_24540, C. parapsilosis CDC317 : CPAR2_407710, C. auris B8441 : B9J08_001500 and Candida tenuis NRRL Y-1498 : CANTEDRAFT_116924
orf19.4650	C4_01370W_A	ILV6	0.112565	0.253012	Putative regulatory subunit of acetolacetate synthase; alkaline induced; regulated by Gcn2 and Gcn4; protein present in exponential and stationary growth phase yeast; Spider biofilm repressed
orf19.4400	CR_03560W_A		0.112473	0.229288	Has domain(s) with predicted role in anaphase-promoting complex-dependent catabolic process, regulation of mitotic metaphase/anaphase transition and anaphase-promoting complex localization
orf19.2201	C2_07800W_A		0.111654	0.137176	Ortholog(s) have ribosome binding activity, role in mitochondrial respiratory chain complex III assembly, positive regulation of mitochondrial translation and Cbp3p-Cbp6 complex, mitochondrial ribosome localization
orf19.7539	CR_00050W_A	INO2	0.111553	0.411015	Transcriptional activator that forms a heterodimer with Ino4p; likely regulates genes involved in phosphatidylcholine and phosphatidylinositol biosynthesis, fatty acid beta-oxidation, and peroxisome biogenesis
orf19.2494	C1_05610W_A		0.111549	0.222471	Ortholog(s) have glutaminyl-tRNA synthase (glutamine-hydrolyzing) activity, role in glutaminyl-tRNAGln biosynthesis via transamidation, mitochondrial translation and glutamyl-tRNA(Gln) amidotransferase complex, mitochondrion localization
orf19.1943	C5_01260W_A		0.111445	0.86526	Ortholog of C. dubliniensis CD36 : Cd36_51070, C. parapsilosis CDC317 : CPAR2_302610, Candida tropicalis MYA-3404 : CTRG_05379, Candida albicans WO-1 : CAWG_04514 and Candida metapsilosis : CMET_1253
orf19.7049	C7_00700W_A	CYB5	0.111317	0.147462	Cytochrome b(5); ortholog of S. cerevisiae Cyb5; induced in high iron; fluconazole-induced; shows colony morphology-related gene regulation by Ssn6; mutants are viable
orf19.6525	C7_01960W_A		0.111279	0.278866	S. cerevisiae ortholog Inp1 is a peripheral membrane protein of peroxisomes involved in peroxisomal inheritance; induced by Mnl1 under weak acid stress
orf19.1082.1	C6_04250W_A		0.111175	0.249976	Ortholog(s) have cytochrome-c oxidase activity, role in mitochondrial cytochrome c oxidase assembly and mitochondrial intermembrane space, mitochondrial respiratory chain complex IV localization
orf19.2176	C2_08080C_A	IFM3	0.111128	0.398444	Protein with a 2-hydroxyacid dehydrogenase catalytic domain; Hap43-repressed; Plc1-regulated; overlaps orf19.2177
orf19.2412	CR_03130W_A		0.111046	0.356483	Ortholog(s) have role in late endosome to vacuole transport via multivesicular body sorting pathway and Vps55/Vps68 complex, late endosome localization
orf19.5825	C2_02810C_A	NCB2	0.11076	0.109668	Beta subunit of NC2, heterodimeric regulator of transcription; activates CDR1 transcription; possibly an essential gene, disruptants not obtained by UAU1 method; conditional mutants show decreased susceptibility to azoles
orf19.3122	C4_06890W_A	ARR3	0.110613	0.320116	Ortholog of S. cerevisiae Arr3; arsenite transporter of the plasma membrane required for resistance to arsenic compounds; benomyl-induced; Gcn4-regulated; Hap43-repressed; mutant is viable; Spider biofilm induced
orf19.1933	C5_01350W_A		0.110551	0.270555	Ortholog(s) have role in ER-dependent peroxisome organization, peroxisome organization and endoplasmic reticulum, peroxisomal membrane, peroxisome localization
orf19.350	C3_03520C_A	PRE9	0.110438	0.144813	Alpha3 (C9) subunit of the 20S proteasome; transcript regulated by Mig1; flow model biofilm repressed
orf19.7598	CR_10230W_A		0.110414	0.154771	Ortholog(s) have histone acetyltransferase activity, role in histone acetylation, replication-born double-strand break repair via sister chromatid exchange and Ada2/Gcn5/Ada3 transcription activator complex localization
orf19.5840	C2_02670C_A		0.110374	0.403178	Ortholog(s) have actin filament binding activity, role in negative regulation of actin filament polymerization and Aim21-Tda2 complex, actin cortical patch localization
orf19.2733	C4_02670W_A		0.110263	0.26126	Putative subunit of phosphatidylinositol 3-kinase complexes I and II; transcription is activated in the presence of elevated CO2
orf19.2008	C2_01160W_A		0.110183	0.154308	Ortholog(s) have S-methyl-5-thioribose-1-phosphate isomerase activity and role in L-methionine salvage from methylthioadenosine
orf19.7274	C1_14560C_A		0.110164	0.241457	Predicted ORF in retrotransposon Zorro2 with similarity to retroviral reverse transcriptase proteins
orf19.309	C3_03120C_A	DAL5	0.11013	0.763385	Allantoate permease; nitrogen catabolite repressed, induced in absence of preferred N sources; nitrogen source regulation requires Gat1; possibly essential gene (by UAU1 method); Hap43-repressed
orf19.1428	C4_04220W_A	DUO1	0.109817	0.415919	Subunit of the Dam1 (DASH) complex, which acts in chromosome segregation by coupling kinetochores to spindle microtubules
orf19.109	C6_01050W_A		0.109756	0.0926635	Probable mitochondrial tyrosyl-tRNA synthetase, based on conservation in other fungi
orf19.6438	CR_08640C_A		0.109742	0.051024	Ortholog(s) have serine C-palmitoyltransferase activity and SPOTS complex, endoplasmic reticulum, serine C-palmitoyltransferase complex localization
orf19.7548	CR_09760W_A	MED21	0.109566	0.328931	Ortholog(s) have transcription coactivator activity, transcription corepressor activity and role in negative regulation of transcription by RNA polymerase II, positive regulation of transcription by RNA polymerase II
orf19.1377	C2_09730C_A	IPK2	0.109331	0.25971	Putative inositol polyphosphate multikinase; involved in regulation of calcium homeostasis, secretion and hyphal growth
orf19.6671	C5_03590W_A	LAP4	0.109307	0.212487	Protein similar to aminopeptidase I; mutation confers hypersensitivity to amphotericin B; transcript regulated in macrophage response; flow model biofilm induced
orf19.2018.1	C2_01040W_A		0.109253	0.549263	PProtein of unknown function; gene has intron; similar to human BLOC1S2
orf19.6958	C3_03630W_A	ECM18	0.109218	0.835174	Ortholog of S. cerevisiae : ECM18, C. glabrata CBS138 : CAGL0B01969g, C. parapsilosis CDC317 : CPAR2_103190, C. auris B8441 : B9J08_000758 and Debaryomyces hansenii CBS767 : DEHA2G08448g
orf19.6167	C3_00900C_A	AYR1	0.109125	0.25081	Putative oxidoreductase; transcriptionally induced by interaction with macrophage; rat catheter biofilm repressed
orf19.6909	C7_01290W_A	MED11	0.109038	0.402728	Subunit of the RNA polymerase II mediator complex
orf19.4817	C1_09530W_A	RAM2	0.108922	0.172654	Alpha subunit of heterodimeric protein geranylgeranyltransferase type I and farnesyltransferase; a-specific transcript; lovastatin, fluconazole regulated; GGTase I binds zinc, is Mg-dependent; Cdc42 substrate; rat catheter biofilm repressed
orf19.1625	C3_02190C_A		0.108667	0.115473	Putative ubiquinone oxidoreductase; repressed by nitric oxide; Hap43p-repressed
orf19.988	C1_10460W_A		0.108566	0.183017	Protein of unknown function; oral infection upregulated gene; upregulated in strains from HIV+ patients with oral candidiasis; mutants have reduced ability to damage oral epithelial cells; transcript possibly regulated upon hyphal formation
orf19.6650	CR_05640C_A		0.108446	0.384291	Ortholog of C. dubliniensis CD36 : Cd36_30990, C. parapsilosis CDC317 : CPAR2_204660, C. auris B8441 : B9J08_005117 and Candida tenuis NRRL Y-1498 : CANTEDRAFT_104939
orf19.4230	C5_02230W_A	PRE4	0.108316	0.0744431	20S proteasome subunit (beta7); protein present in exponential and stationary growth phase yeast cultures
orf19.2731	C4_02680C_A		0.108222	0.775502	Ortholog of Debaryomyces hansenii CBS767 : DEHA2E16016g, Pichia stipitis Pignal : PICST_38487, Candida tropicalis NEW ASSEMBLY : CTRG1_00248 and Spathaspora passalidarum NRRL Y-27907 : SPAPADRAFT_58603
orf19.6607	CR_09550C_A	NUO1	0.108085	0.0881702	NADH-ubiquinone oxidoreductase subunit with roles in mitochondrial respiratory chain complex I assembly
orf19.4398	CR_03540W_A		0.107929	0.190805	Protein of unknown function; rat catheter biofilm induced
orf19.7238	C1_14280C_A	NPL3	0.107744	0.0628852	Putative RNA-binding protein; required for normal flow model biofilm growth; nuclear export is facilitated by Hmt1p; transcript upregulated in RHE model of oralcandidiasis; Spider biofilm repressed
orf19.6654	C5_03470C_A		0.107683	0.349189	Predicted membrane transporter, member of the L-amino acid transporter-3 (LAT3) family, major facilitator superfamily (MFS)
orf19.1735	CR_04710W_A		0.107609	0.41567	Ortholog(s) have U2-type spliceosomal complex localization
orf19.6376	CR_08160W_A	PTC5	0.107501	0.173588	Mitochondrial protein phosphatase of the Type 2C-related family (serine/threonine-specific), involved in drug response and cadmium tolerance
orf19.3954	C5_04680W_A	PSD2	0.107377	0.33677	Ortholog(s) have phosphatidylserine decarboxylase activity, role in phosphatidylcholine biosynthetic process, phosphatidylethanolamine biosynthetic process and endosome localization
orf19.2687.1	C4_03040W_A		0.107305	0.138583	Ortholog(s) have DNA-directed 5'-3' RNA polymerase activity, RNA polymerase I activity, RNA polymerase II activity, RNA polymerase III activity, RNA-directed 5'-3' RNA polymerase activity, zinc ion binding activity
orf19.1169	C1_11510C_A		0.107298	0.423467	Putative DnaJ-like molecular chaperone; Spider biofilm induced
orf19.102	C6_01000C_A	AEP1	0.107222	0.181669	Protein required for expression of mitochondrial ATP synthase and cytochrome c oxidase (respiratory chain complex IV)
orf19.7363	C3_05830W_A	KRE6	0.107108	0.411536	Essential beta-1,6-glucan synthase subunit; change in mRNA length, not abundance, at yeast-hypha transition; alkaline induced by Rim101, on cell wall regeneration; Spider biofilm induced; Bcr1-repressed in RPMI a/a biofilms
orf19.4577.3	C4_02140C_A	TIM10	0.106922	0.136199	Predicted protein of the mitochondrial intermembrane space with role in protein import into mitochondrial inner membrane
orf19.1690	C3_01550C_A	TOS1	0.106874	0.313191	Protein similar to alpha agglutinin anchor subunit; secreted; exogenously expressed protein is a substrate for Kex2 processing in vitro; fluconazole-induced; induced by alpha pheromone in SpiderM medium; Hap43-induced
orf19.4442	C1_07250C_A	ALG9	0.106685	0.262428	Putative mannosyltransferase; similar to S. cerevisiae Alg9p; has HKEXRF motif
orf19.6707	C7_03500W_A		0.106419	0.212682	Predicted vacuolar protein with a calcineurin-like phosphoesterase domain; repressed by alpha pheromone in SpiderM medium
orf19.1162	C1_11580W_A		0.106399	0.368971	Protein of unknown function; transcript upregulated by benomyl treatment
orf19.1676	C3_01680C_A		0.106399	0.334125	Predicted potassium ion transporter; Spider biofilm induced
orf19.4311	C5_02890W_A	YNK1	0.106361	0.0620474	Nucleoside diphosphate kinase (NDP kinase); homo-hexameric; soluble protein in hyphae; flucytosine induced; biofilm induced; macrophage-induced protein; stationary phase enriched protein; Spider biofilm repressed
orf19.767	C1_04770C_A	ERG3	0.106127	0.486849	C-5 sterol desaturase; introduces C-5(6) double bond into episterol; some clinical isolates show increased azole resistance and defects in hyphal growth and virulence; Efg1p-repressed; fluconazole-induced
orf19.6753	C3_07380W_A		0.106067	0.193698	Protein with a predicted RING-type zinc finger; possibly an essential gene, disruptants not obtained by UAU1 method
orf19.816	C2_04040C_A	DCK2	0.105822	0.297411	Protein similar to S. cerevisiae Ylr422wp; transposon mutation affects filamentous growth; induced by Mnl1p under weak acid stress
orf19.3916	C5_04310W_A		0.105753	0.30887	Ortholog of C. dubliniensis CD36 : Cd36_53980, C. parapsilosis CDC317 : CPAR2_100980, C. auris B8441 : B9J08_004358 and Candida tenuis NRRL Y-1498 : CANTEDRAFT_116966
orf19.1836	C1_10650W_A	APN2	0.105693	0.190679	Putative class II abasic (AP) endonuclease; flucytosine induced
orf19.2805	C3_04030C_A	PEX8	0.105676	0.370604	Putative peroxisomal biogenesis factor; expression regulated during planktonic growth
orf19.5587	C6_03050C_A		0.105627	0.587092	Protein of unknown function; transcript is upregulated in clinical isolates from HIV+ patients with oral candidiasis
orf19.3125	C4_06840W_A		0.105504	0.18004	Has domain(s) with predicted sequence-specific DNA binding activity
orf19.252	C3_02620C_A		0.105473	0.101153	Protein of unknown function; S. cerevisiae ortholog Fmp37 which localizes to mitochondria; Hap43-repressed; Spider biofilm repressed
orf19.6474	C7_02370W_A		0.105191	0.381555	Protein with chitin synthesis regulation, resistance to Congo red domain; membrane-localized protein; Spider biofilm induced
orf19.5247	C1_12170C_A		0.105039	0.267937	Has domain(s) with predicted protein tyrosine phosphatase activity
orf19.1069	C1_04330W_A	RPN4	0.104803	0.383013	C2H2 transcription factor; putative regulator of proteasome genes; DNA recognition sequence (GAAGGCAAAA) enriched in regions upstream of proteasome genes; induced in core stress response; Hap43-induced; Spider biofilm induced
orf19.6316.4	CR_04750W_A		0.104673	0.216661	Protein of unknown function; Hap43-induced; rat catheter and Spider biofilm induced
orf19.1160	C1_11600W_A		0.104364	0.192083	Ortholog(s) have COPII receptor activity and role in endoplasmic reticulum to Golgi vesicle-mediated transport, fungal-type cell wall organization, protein retention in Golgi apparatus
orf19.984	C1_10430W_A	PHO8	0.104316	0.869746	Putative repressible vacuolar alkaline phosphatase; Rim101-induced transcript; regulated by Tsa1, Tsa1B in minimal media at 37 deg; possibly adherence-induced
orf19.1813	CR_07100W_A	FLC2	0.104313	0.386975	Protein involved in heme uptake; putative FAD transporter, similar to S. cerevisiae Flc2p
orf19.6851	C1_04570C_A	CHL4	0.103909	0.505634	Protein described as having role in chromosome segregation; RNA abundance regulated by tyrosol and cell density
orf19.4529	C1_01940C_A		0.103687	0.271207	Ortholog of Srp21, signal recognition particle subunit, functions in protein targeting to the endoplasmic reticulum membrane; predicted adhesin-like protein; mutants are viable
orf19.1482	C2_01710W_A	HSK3	0.103671	0.502096	Subunit of the Dam1 (DASH) complex, which acts in chromosome segregation by coupling kinetochores to spindle microtubules; expression regulated during planktonic growth
orf19.2302	C1_11140W_A		0.10344	0.308217	Ortholog(s) have enzyme regulator activity, role in cellular calcium ion homeostasis, glycosphingolipid biosynthetic process and integral component of endoplasmic reticulum membrane localization
orf19.2831	CR_02720C_A	RPC31	0.103433	0.161727	Putative RNA polymerase III subunit C31; repressed by nitric oxide; induced during infection of murine kidney, compared to growth in vitro; has murine homolog
orf19.5963	C3_04940W_A		0.103296	0.240872	Putative prenyltransferase; essential gene in S. cerevisiae; Spider biofilm induced
orf19.3827	C4_04550C_A	OMA1	0.103203	0.194178	Putative metalloendopeptidase of mitochondrial inner membrane, involved in TOR-mediated signaling
orf19.789.1	C4_03930C_A		0.103194	0.291341	Ortholog(s) have 7S RNA binding activity, role in SRP-dependent cotranslational protein targeting to membrane, translocation and signal recognition particle, endoplasmic reticulum targeting localization
orf19.118	C6_01110W_A	FAD2	0.103015	0.162294	Delta-12 fatty acid desaturase, involved in production of linoleic acid, which is a major component of membranes
orf19.589	CR_08060C_A	VPS21	0.102954	0.117706	Late endosomal Rab small monomeric GTPase involved in transport of endocytosed proteins to the vacuole; involved in filamentous growth and virulence; Spider biofilm induced
orf19.6148	CR_07220C_A		0.102947	0.64	Homolog of nuclear distribution factor NudE, NUDEL; regulates dynein targeting to microtubule plus ends; flow model biofilm repressed
orf19.1365	C2_09860C_A		0.102795	0.634488	Putative monooxygenase; mutation confers hypersensitivity to toxic ergosterol analog; constitutive expression independent of MTL or white-opaque status
orf19.5430	C3_00370C_A	BUD21	0.102769	0.109216	Small-subunit processome component; repressed by prostaglandins
orf19.4031	C5_05360C_A		0.102647	0.247335	Ortholog(s) have steryl-beta-glucosidase activity, role in ergosteryl 3-beta-D-glucoside catabolic process and cytosol localization
orf19.2891	C4_06430C_A		0.102434	0.351619	Ortholog(s) have role in cellular response to oxidative stress, protein quality control for misfolded or incompletely synthesized proteins and mitochondrial inner membrane localization
orf19.4176	C4_00660W_A		0.10226	0.171502	Ortholog(s) have structural constituent of ribosome activity and mitochondrial small ribosomal subunit localization
orf19.1966	C5_01060C_A	BUD23	0.102222	0.30383	Putative methyltransferase; Hap43-induced; repressed by prostaglandins
orf19.7327	CR_09320C_A	PHO88	0.102013	0.0996939	Protein with a role in phosphate transport; biofilm-regulated expression; amphotericin B repressed
orf19.6503	C7_02120C_A		0.10197	0.167282	Ortholog(s) have structural constituent of ribosome activity, role in mitochondrial translation and mitochondrial large ribosomal subunit localization
orf19.6075	C1_00330C_A		0.101962	0.143825	Putative CCR4-Not complex transcription factor; ortholog of S. cerevisiae Cdc36; Hap43-repressed gene
orf19.480	CR_03980W_A		0.101776	0.328106	Protein of unknown function; rat catheter and Spider biofilm induced
orf19.5288	CR_05340C_A	IFE2	0.101612	0.462145	Putative alcohol dehydrogenase; yeast-enriched transcript; Efg1-regulated; induced by prostaglandins, Hog1, fluconazole; rat catheter biofilm induced
orf19.6237	C1_06730W_A	RAC1	0.1016	0.137463	G-protein of RAC subfamily; required for embedded filamentous growth, not for serum-induced hyphal growth; dynamic localization at plasma membrane and nucleus; similar to, but not interchangeable with, Cdc42p; lacks S. cerevisiae homolog
orf19.3999	C5_05070W_A		0.101581	0.473648	Ortholog of S. cerevisiae : YMR160W, C. glabrata CBS138 : CAGL0M09493g, C. dubliniensis CD36 : Cd36_54670, C. parapsilosis CDC317 : CPAR2_502560 and C. auris B8441 : B9J08_004333
orf19.5654	C4_00280W_A	STE24	0.101522	0.0903224	Prenyl-dependent protease
SCR1	CR_04275W_A	SCR1	0.10148	0.550529	Putative ortholog of S. cerevisiae signal recognition particle (SRP) RNA; gene transcribed by RNA Pol III
orf19.5543	C6_02720C_A		0.101471	0.42359	Has domain(s) with predicted zinc ion binding activity and role in intracellular protein transport, vesicle-mediated transport
orf19.3322	C1_01330C_A	DUT1	0.101437	0.160915	dUTP pyrophosphatase; cell-cycle regulated if expressed in S. cerevisiae; upstream MluI and SCB elements; 17-beta-estradiol, ethynyl estradiol, macrophage induced; decreased in stationary phase yeast; rat catheter, Spider biofilm repressed
orf19.6010.1	C1_00940W_A	RPB11	0.10138	0.110034	Putative RNA polymerase II subunit; flucytosine induced
orf19.852	C2_03680W_A	SAP98	0.101308	0.560327	Glycosyl-phosphatidylinositol-anchored aspartic endopeptidase; regulated by Gcn2p and Gcn4p; expressed only in opaque MTLa/MTLa cells
orf19.4082	C2_09220W_A	DDR48	0.101088	0.370571	Immunogenic stress-associated protein; filamentation regulated; induced by benomyl/caspofungin/ketoconazole or in azole-resistant strain; Hog1, farnesol, alkaline repressed; stationary phase enriched; Spider, flow model biofilm induced
orf19.3455	C6_02150C_A		0.100973	0.312466	Putative mitochondrial inner membrane magnesium transporter; possibly an essential gene, disruptants not obtained by UAU1 method
orf19.3470	C6_02290C_A		0.100776	0.17715	Putative flavodoxin; similar to S. cerevisiae Tyw1, an iron-sulfur protein required for synthesis of wybutosine modified tRNA; predicted Kex2p substrate; Spider biofilm induced
orf19.2439	C1_06060C_A	ACP1	0.100758	0.114565	Putative mitochondrial acyl carrier protein involved in fatty acid biosynthesis; shows colony morphology-related gene regulation by Ssn6p; protein newly produced during adaptation to the serum
orf19.377	C4_00090W_A	PHR3	0.100724	0.105669	Putative beta-1,3-glucanosyltransferase with similarity to the A. fumigatus GEL family; fungal-specific (no human or murine homolog); possibly an essential gene, disruptants not obtained by UAU1 method
orf19.6008.4	C1_00980W_A		0.100715	0.284599	Ortholog(s) have structural constituent of ribosome activity and mitochondrial large ribosomal subunit, mitochondrion localization
orf19.7205	C1_13980C_A	DUR7	0.100673	0.539521	Putative urea transporter; fungal-specific (no human or murine homolog)
orf19.3992	C5_05010W_A		0.10066	0.50342	BLOC-1 complex subunit involved in endosomal maturation; Predicted ORF from Assembly 19; removed from Assembly 20; subsequently reinstated in Assembly 21 based on comparative genome analysis
orf19.3136	C4_06730C_A		0.100588	0.199266	Ortholog(s) have transcription coactivator activity and role in carbon catabolite regulation of transcription from RNA polymerase II promoter
orf19.6944	C3_03730C_A	PHB1	0.100542	0.160225	Putative prohibitin; identified in detergent-resistant membrane fraction (possible lipid raft component); predicted N-terminal acetylation; Hap43p-repressed gene
orf19.7444	C3_06550C_A		0.100427	0.241194	Ortholog(s) have transcription factor TFIIH holo complex localization
orf19.1297	C4_03810W_A		0.100312	0.418369	Ortholog(s) have phosphatidylinositol-3-phosphate binding activity and role in autophagy of mitochondrion, cytoplasm to vacuole transport by the Cvt pathway, early endosome to Golgi transport, macroautophagy
orf19.4864	C1_09980C_A		0.100047	0.199967	Ortholog(s) have acylglycerol lipase activity, role in triglyceride metabolic process and lipid droplet, membrane localization
orf19.5394.1	C3_00620C_A		0.0999995	0.228779	Ortholog(s) have role in mitochondrial cytochrome c oxidase assembly and integral component of mitochondrial inner membrane, mitochondrial intermembrane space localization
orf19.7036	C7_00810W_A		0.0999066	0.137771	Ortholog(s) have protein phosphatase binding activity
orf19.778	C1_04680W_A	PIL1	0.0998136	0.182356	Eisosome component; predicted role in endocytosis; echinocandin-binding protein; localizes to cell surface of hyphae, but not yeast-form cells; Hap43, YNB biofilm induced; rat catheter biofilm repressed
orf19.327	C3_03280C_A	HTA3	0.0997861	0.254944	Putative histone H2A; amphotericin B repressed; flucytosine induced; RNA abundance regulated by tyrosol and cell density; Spider biofilm repressed
orf19.1546	C2_02280W_A		0.0997613	0.284494	Membrane-localized protein of unknown function
orf19.4630	C4_01550C_A	CPA1	0.0997396	0.4326	Putative carbamoyl-phosphate synthase subunit; alkaline repressed; rat catheter, Spider and flow model biofilm induced
orf19.244	C3_02550C_A	DCG1	0.0996842	0.312872	Protein of unknown function; ortholog of S. cerevisiae Dcg1; transcript regulated by Nrg1 and Mig1
orf19.2458	C1_05910W_A	SIP5	0.0996523	0.34041	Protein of unknown function; flow model, rat catheter and Spider biofilm induced
orf19.5821	C2_02840C_A		0.0996351	0.364192	Ortholog of S. cerevisiae : YML002W, C. dubliniensis CD36 : Cd36_17530, C. parapsilosis CDC317 : CPAR2_212430, C. auris B8441 : B9J08_004968 and Candida tenuis NRRL Y-1498 : CANTEDRAFT_128807
orf19.5814	C2_02900W_A	ERI1	0.099463	0.498973	Protein of unknown function; Spider biofilm induced
orf19.827	C2_03970W_A		0.0994561	0.332254	Ortholog of C. dubliniensis CD36 : Cd36_18620, C. parapsilosis CDC317 : CPAR2_212480, C. auris B8441 : B9J08_004484 and Candida tenuis NRRL Y-1498 : CANTEDRAFT_115371
orf19.7578	CR_10020C_A		0.09936	0.33515	Ortholog(s) have oligosaccharide binding activity and role in endoplasmic reticulum unfolded protein response, retrograde protein transport, ER to cytosol, ubiquitin-dependent ERAD pathway, ubiquitin-dependent glycoprotein ERAD pathway
orf19.7006	C7_01070C_A		0.0992034	0.248201	Ortholog(s) have role in reciprocal meiotic recombination
orf19.1989	C2_01360C_A	DCW1	0.0991705	0.135999	Protein with predicted GPI modification; dfg5 dcw1 double mutant is inviable; not required for wild-type hyphal growth; upregulated in cyr1 mutant (yeast or hyphal form); Hap43-induced
tY(GUA)4	C1_11830W_A	tY(GUA)4	0.0991367	0.977985	tRNA-Tyr, predicted by tRNAscan-SE; GUA anticodon
orf19.6827	C3_06770W_A	SLU7	0.0990608	0.508422	Protein similar to S. cerevisiae RNA splicing factor, Slu7; induced by alpha pheromone in SpiderM medium
orf19.5589	C6_03070C_A		0.0989354	0.422956	Protein of unknown function; transcript detected on high-resolution tiling arrays
orf19.1891	C2_07400C_A	APR1	0.0988696	0.261841	Vacuolar aspartic proteinase; transcript equivalent in yeast-form and mycelial cells but is elevated at lower growth temperatures; upregulated iby human neutrophils; protein enriched in stationary phase; Spider biofilm induced
orf19.6160	C3_00850C_A		0.0988009	0.177386	Ortholog(s) have role in eisosome assembly and eisosome, membrane raft localization
orf19.6696	C7_03630C_A	TIM9	0.098728	0.16244	Predicted protein of the mitochondrial intermembrane space; rat catheter biofilm induced; Spider biofilm repressed
orf19.7441	C3_06520C_A		0.098642	0.389594	Ortholog(s) have role in lipid homeostasis, nuclear envelope organization and nuclear envelope localization
orf19.6923.1	C3_03920W_A		0.0979621	0.27143	Ortholog of C. parapsilosis CDC317 : CPAR2_502850, Candida tenuis NRRL Y-1498 : CANTEDRAFT_135869, Debaryomyces hansenii CBS767 : DEHA2F18260g and Pichia stipitis Pignal : psti_CGOB_00119
orf19.2790	C1_07550W_A	SWD2	0.0976776	0.210934	Ortholog(s) have histone methyltransferase activity (H3-K4 specific) activity and role in histone H3-K4 methylation, histone H3-K79 methylation, mRNA 3'-end processing, sno(s)RNA 3'-end processing, telomere maintenance
orf19.7207	C1_14000C_A	DOA4	0.0976397	0.345212	Ortholog of S. cerevisiae Doa4;, a ubiquitin hydrolase involved in recycling ubiquitin from proteasome-bound ubiquitinated intermediates; oxidative stress-induced via Cap1; mutants are viable
orf19.4414	C4_06040W_A		0.0975923	0.541233	Ortholog of C. dubliniensis CD36 : Cd36_45590, C. parapsilosis CDC317 : CPAR2_501450, C. auris B8441 : B9J08_003351 and Candida tenuis NRRL Y-1498 : CANTEDRAFT_105024
orf19.6315	CR_04770C_A		0.0975543	0.413877	Ortholog of C. dubliniensis CD36 : Cd36_30140, C. parapsilosis CDC317 : CPAR2_204040, C. auris B8441 : B9J08_001978 and Candida tenuis NRRL Y-1498 : CANTEDRAFT_114703
orf19.2946	C1_02580W_A	HNM4	0.0975401	0.792966	Putative choline permease; fungal-specific (no human or murine homolog)
orf19.5484	C2_06210C_A	SER1	0.0974737	0.0871961	Putative 3-phosphoserine aminotransferase; predicted role in serine and glycine biosynthesis; protein present in exponential and stationary yeast growth phases; Spider biofilm repressed
orf19.3593	C2_08780W_A	RPT6	0.0974303	0.100144	Putative ATPase of the 19S regulatory particle of the 26S proteasome; transcript regulated by Mig1; regulated by Gcn2 and Gcn4
orf19.3267	CR_00870C_A		0.0973161	0.555409	Ortholog(s) have palmitoyltransferase activity and role in cortical actin cytoskeleton organization, establishment of cell polarity, protein palmitoylation, regulation of exocytosis, vacuole fusion, non-autophagic
orf19.7335	CR_09380W_A	PRE8	0.0971008	0.0951353	Putative alpha-2_sc subunit of proteasome; macrophage-induced protein; regulated by Gcn2p and Gcn4p; transcription is positively regulated by Tbf1p; stationary phase enriched protein
orf19.4751.1	C1_08930C_A		0.0970335	0.244977	Has domain(s) with predicted NADH dehydrogenase (ubiquinone) activity, role in electron transport chain and mitochondrion localization
orf19.3538	C2_05070W_A	FRE9	0.0970283	0.638836	Ferric reductase; alkaline induced; ciclopirox olamine; Hap43-induced
orf19.2690	C4_03020W_A	MGM1	0.0968576	0.24032	Putative mitochondrial GTPase; required for mitochondrial morphology and genome maintenance; Spider biofilm induced
orf19.3340	C1_01520C_A	SOD2	0.0968246	0.205899	Mitochondrial Mn-containing superoxide dismutase; protection against oxidative stress; homotetramer active; N-terminal 34 amino acids removed on mitochondrial import; H2O2-induced via Cap1p; Hap43p-, alkaline-downregulated, farnesol-induced
orf19.1078	C6_04220C_A	HBR2	0.096721	0.248458	Putative alanine glyoxylate aminotransferase; regulated by Gcn4p and hemoglobin; stationary phase enriched protein
orf19.2884	C4_06500W_A	CDC68	0.0965319	0.0929416	Functional homolog of S. cerevisiae Cdc68, a transcription elongation factor; essential; possible drug target
orf19.4756	C1_09000W_A		0.0965155	0.381233	Ortholog of S. cerevisiae : YTP1, C. dubliniensis CD36 : Cd36_08490, C. parapsilosis CDC317 : CPAR2_801590, C. auris B8441 : B9J08_004547 and Candida tenuis NRRL Y-1498 : CANTEDRAFT_109732
orf19.3919.1	C5_04330W_A		0.0964255	0.14173	Putative adhesin-like protein
orf19.4195	C6_00630W_A		0.0961162	0.724152	Ortholog of C. dubliniensis CD36 : Cd36_60540, C. parapsilosis CDC317 : CPAR2_602830, Candida tenuis NRRL Y-1498 : CANTEDRAFT_108530 and Debaryomyces hansenii CBS767 : DEHA2F15532g
orf19.6639	CR_05730C_A		0.0959704	0.187963	Ortholog of S. cerevisiae Mdm36; mitochondrial distribution and morphology protein; Hap43-repressed gene
orf19.6243	C1_06680W_A	VPS34	0.0959262	0.288766	Autophosphorylated class III phosphatidylinositol 3-kinase; required for normal vesicle transport, hyphal growth, fibroblast adherence, virulence in mouse systemic infection; growth-regulated; caspofungin and hydrogen peroxide sensitivity
orf19.5064	C1_07910C_A	MRPL3	0.0957395	0.346244	Ribosomal protein of the large subunit, mitochondrial; repressed in core stress response; protein present in exponential and stationary growth phase yeast cultures
orf19.4061	C1_05100W_A		0.0955128	0.302697	Protein of unknown function; clade-associated gene expression
orf19.5985	C3_05120C_A		0.0954793	0.244938	Ortholog(s) have tubulin binding activity, role in tubulin complex assembly and cytoplasm, polysome, prefoldin complex localization
orf19.1032	C1_03770W_A	SKO1	0.0954579	0.299642	bZIP transcription factor involved in cell wall damage response; represses the yeast-to-hypha transition; mutants are caspofungin sensitive; induced by osmotic stress via Hog1; activated by Rlm1p; induced by Mnl1 under weak acid stress
orf19.933	C5_00560W_A		0.095446	0.244838	Ortholog(s) have ubiquitin conjugating enzyme activity, ubiquitin protein ligase activity, ubiquitin-protein transferase activity
orf19.1968.1	C5_01020C_A		0.0954443	0.684683	Predicted non-catalytic subunit of N-terminal acetyltransferase; Spider biofilm induced
orf19.6283	CR_07670W_A		0.0954296	0.246306	Has domain(s) with predicted iron ion binding, iron-sulfur cluster binding activity and role in iron-sulfur cluster assembly
orf19.3577.1	C2_05480C_A		0.0952566	0.395327	Ortholog(s) have mitochondrial intermembrane space localization
orf19.6699	C7_03650W_A		0.0949954	0.336063	Ortholog(s) have histidinol-phosphatase activity and role in histidine biosynthetic process
orf19.5860	C3_04170W_A		0.0949039	0.797715	Predicted ORF from Assembly 19; removed from Assembly 20; subsequently reinstated in Assembly 21 based on comparative genome analysis
orf19.677	C1_11240C_A	CHO1	0.094852	0.265548	Putative phosphatidylserine synthase; ortholog of S. cerevisiae CHO1; transposon mutation affects filamentous growth; regulated by Nrg1, Tup1
orf19.3459	C6_02190C_A		0.0948389	0.224401	Putative serine/threonine/tyrosine (dual-specificity) kinase; disruptants not obtained by UAU1 method
orf19.2016	C2_01090C_A	ERG28	0.0948218	0.221795	Ortholog(s) have protein-macromolecule adaptor activity, role in demethylation, ergosterol biosynthetic process and endoplasmic reticulum membrane localization
orf19.3517	CR_05460W_A		0.0947833	0.357483	Ortholog(s) have role in positive regulation of cellular response to hypoxia, regulation of protein glycosylation, sterol regulatory element binding protein cleavage
orf19.7290	CR_08930C_A		0.0947341	0.174297	Ortholog(s) have RNA cap binding, chromatin binding, mRNA binding activity and role in deadenylation-dependent decapping of nuclear-transcribed mRNA, nuclear-transcribed mRNA catabolic process, deadenylation-dependent decay
orf19.3239	CR_01150C_A	CTF18	0.0946491	0.30412	Protein with a predicted role in sister chromatid cohesion; cell-cycle regulated periodic mRNA expression
orf19.968	C5_00270W_A	PGA14	0.0945095	0.319672	Putative GPI-anchored protein; induced during cell wall regeneration; regulated by Ssn6p
orf19.428	C1_05370C_A		0.0943162	0.347816	Putative serine/threonine kinase; induced during planktonic growth; rat catheter biofilm repressed
orf19.2753	C4_02490W_A	ZCF15	0.0941672	0.305866	Predicted Zn(II)2Cys6 transcription factor of unknown function; rat catheter biofilm induced
orf19.4743	C1_08850C_A	AFG1	0.0941214	0.485994	Putative mitochondrial ATPase of the AAA family; similar but not orthologous to S. cerevisiae Afg1; mutant is viable; regulated by Sef1, Sfu1, and Hap43
orf19.3344	C1_01550W_A	VPS17	0.0940681	0.201679	Ortholog(s) have phosphatidylinositol-3-phosphate binding, protein carrier activity
orf19.6353	C1_12700W_A		0.0940509	0.489899	Ortholog of Candida albicans WO-1 : CAWG_00172
orf19.7631	CR_10520C_A	SLD5	0.0940295	0.478069	Putative GINS complex subunit; cell-cycle regulated periodic mRNA expression
orf19.3240	CR_01140C_A	ERG27	0.0937945	0.220026	3-Keto sterol reductase of ergosterol biosynthesis; acts in C-4 sterol demethylation with Erg25p and Erg26p; possible drug target, essential for viability; functional homolog of S. cerevisiae Erg27p
orf19.5288.1	CR_05330W_A		0.093738	0.478291	Protein of unknown function; Spider biofilm repressed
orf19.7457	C3_06680C_A		0.0936866	0.461514	Protein with Mob2p-dependent hyphal regulation
orf19.6934	C3_03820C_A		0.0936265	0.2267	Ortholog(s) have role in protein insertion into mitochondrial inner membrane from matrix and integral component of mitochondrial inner membrane localization
orf19.7506	CR_00280C_A		0.0935843	0.464709	Ortholog(s) have ATPase, DNA binding, nucleosome binding activity, role in chromatin remodeling and Isw1b complex localization
orf19.7175	C7_04050W_A	HLJ1	0.0935467	0.168598	Putative HSP40 co-chaperone; repressed during the mating process
orf19.4023	C5_05290C_A	MRP2	0.0935322	0.252961	Protein similar to S. cerevisiae Mrp2p, which is a component of the small subunit of the mitochondrial ribosome; transposon mutation affects filamentous growth
orf19.7103	C7_00200W_A		0.09349	0.278919	Predicted exonuclease; Spider biofilm induced
orf19.4337	C5_03080C_A		0.0934737	0.407319	Predicted membrane transporter; monocarboxylate porter (MCP) family, major facilitator superfamily (MFS); Spider biofilm induced; rat catheter biofilm repressed
orf19.7074	C7_00450C_A		0.0934058	0.41455	Ortholog(s) have methylated histone binding activity
orf19.6286.2	CR_07630C_A	RPS27	0.0932912	0.228412	Putative ribosomal protein; repressed upon phagocytosis by murine macrophage; Spider biofilm repressed
orf19.4785	C1_09260C_A	PTC1	0.0929747	0.25521	Putative protein phosphatase of the Type 2C-related family (serine/threonine-specific), similar to S. cerevisiae Ptc1p; mutant shows virulence defect
orf19.5837	C2_02700C_A		0.0929738	0.362896	Ortholog(s) have 4-amino-4-deoxychorismate lyase activity and role in folic acid biosynthetic process
orf19.2301	C1_11150W_A		0.0929318	0.273233	Ortholog(s) have role in proteasome regulatory particle assembly and cytoplasm, cytosol, nucleus localization
orf19.6604	CR_09580C_A		0.0928764	0.414794	Ortholog of S. cerevisiae Pba1 that is involved in 20S proteasome assembly; upregulated in a cyr1 null mutant; contains a 5' UTR intron
orf19.3348	C1_01580W_A		0.092866	0.262142	Ortholog(s) have structural constituent of ribosome activity and fungal-type vacuole, mitochondrial large ribosomal subunit localization
orf19.3817	C4_04650W_A		0.0928529	0.273858	Has domain(s) with predicted nucleic acid binding, zinc ion binding activity
orf19.4531	C1_01920W_A	ROA1	0.0928048	0.280743	Putative PDR-subfamily ABC transporter involved in sensitivity to azoles; Spider biofilm induced
orf19.2342	C1_10770W_A	SFT2	0.0925452	0.461032	Putative membrane protein; transcript regulated by Mig1; Spider biofilm induced
orf19.318	C3_03190C_A		0.0924842	0.398993	Ortholog(s) have role in protein maturation by [2Fe-2S] cluster transfer, protein maturation by [4Fe-4S] cluster transfer and mitochondrial matrix localization
orf19.5683	C5_00140C_A		0.0924805	0.595224	Putative integral membrane protein of unknown function; clade-associated gene expression; Spider biofilm induced
orf19.5718	C6_03520C_A		0.0924413	0.639848	Has domain(s) with predicted zinc ion binding activity and role in intracellular protein transport, vesicle-mediated transport
orf19.3392	C6_01900C_A	DOG1	0.0923876	0.303236	Putative 2-deoxyglucose-6-phosphatase; haloacid dehalogenase hydrolase/phosphatase superfamily; similar to S. cerevisiae Dog1, Dog2, Hor1, Rhr2; regulated by Nrg1, Tup1; Spider biofilm repressed
orf19.1376	C2_09740W_A	SSO2	0.0922575	0.142027	Plasma membrane t-SNARE; involved in fusion of secretory vesicles at the plasma membrane
orf19.547	CR_04560C_A		0.0922425	0.260878	Ortholog(s) have 5'-3' exonuclease activity, 5'-flap endonuclease activity, double-stranded DNA 5'-3' exodeoxyribonuclease activity, single-stranded DNA 5'-3' exodeoxyribonuclease activity
orf19.431	C1_05340C_A	ZCF2	0.0920836	0.314716	Zn(II)2Cys6 transcription factor, required for adaptation to reactive sulfur species; regulates sulfite tolerance through expression of SSU1 and CDG1; Hap43-repressed; Spider biofilm induced
orf19.3447	C6_01370W_A		0.0918997	0.298218	Ortholog(s) have mannosyltransferase activity, role in GPI anchor biosynthetic process, protein processing, ubiquitin-dependent ERAD pathway and endoplasmic reticulum, glycosylphosphatidylinositol-mannosyltransferase I complex localization
orf19.670.2	C1_11320C_A		0.0918802	0.240592	Protein of unknown function; hypoxia, Hap43-repressed; ketoconazole induced; induced in oralpharyngeal candidasis; 16h flow model biofilm repressed, late-stage flow model biofilm induced; rat catheter and Spider biofilm induced
orf19.478	CR_03960C_A		0.0918705	0.336012	Protein required for fusion of cvt-vesicles and autophagosomes with the vacuole; plays a role in autophagy, protein targeting to vacuole and vesicle docking; flow model biofilm induced
orf19.6867	C2_05550W_A		0.0915686	0.286803	Protein with a predicted cytochrome b5-like heme/steroid binding domain; repressed by alpha pheromone in SpiderM medium
orf19.2887	C4_06470W_A		0.0915078	0.257559	Ortholog in S. cerevisiae is localizedto the bud, mating projection tip, and associates with ribosomes; Spider biofilm induced
orf19.5165	C7_02960C_A		0.0913499	0.319141	Ortholog of S. cerevisiae : YNR029C, C. glabrata CBS138 : CAGL0M10747g, C. dubliniensis CD36 : Cd36_72620, C. parapsilosis CDC317 : CPAR2_704190 and C. auris B8441 : B9J08_000738
orf19.2511.2	C3_01090W_A		0.091347	0.252248	Ortholog of C. parapsilosis CDC317 : CPAR2_103040, Candida tenuis NRRL Y-1498 : CANTEDRAFT_116324, Debaryomyces hansenii CBS767 : DEHA2G01980g and Pichia stipitis Pignal : PICST_45936
orf19.6340	C1_12820C_A		0.0912958	0.165728	Ortholog(s) have DNA-directed 5'-3' RNA polymerase activity, RNA polymerase I activity, RNA polymerase II activity, RNA polymerase III activity, RNA-directed 5'-3' RNA polymerase activity
orf19.942	C5_00470C_A	KRE62	0.0912666	0.885705	Putative subunit of glucan synthase; macrophage-induced gene; Bcr1-regulated in a/a RPMI biofilms
orf19.6273	C1_06380C_A		0.0912345	0.45709	Ortholog of C. dubliniensis CD36 : Cd36_05960, C. parapsilosis CDC317 : CPAR2_301790, C. auris B8441 : B9J08_000597 and Candida tenuis NRRL Y-1498 : CANTEDRAFT_112420
orf19.709	CR_06750C_A	PUP2	0.0911784	0.162237	Alpha5 subunit of the 20S proteasome; macrophage/pseudohyphal-repressed; regulated by Gcn2p and Gcn4p; protein present in exponential and stationary growth phase yeast cultures
orf19.7284	CR_08890C_A	ASR2	0.0908784	0.532003	Adenylyl cyclase and stress responsive protein; induced in cyr1 or ras1 mutant; stationary phase enriched protein; Spider biofilm induced
orf19.1543	C2_02250C_A	OPI1	0.0907999	0.30579	Leucine zipper transcription factor; involved in regulation of filamentous growth; has putative Opi1-Sin3 interaction domain; interacts with ScSin3, but not CaSin3
orf19.2959.1	C1_02700C_A		0.0907695	0.515934	Gene induced by hypoxia and ketoconazole; oral infection upregulated; mutants have reduced capacity to damage oral epithelial cells; Spider biofilm induced
orf19.287	C3_02940C_A	NUO2	0.0906899	0.111423	NADH-ubiquinone oxidoreductase subunit; Hap43p-repressed gene; repressed by nitric oxide; identified in detergent-resistant membrane fraction (possible lipid raft component)
orf19.672	C1_11300C_A		0.0905952	0.353577	Ortholog(s) have RNA binding, first spliceosomal transesterification activity, role in mRNA 5'-splice site recognition and U5 snRNP localization
orf19.7475	CR_00590W_A	PHO81	0.0904678	0.565114	Protein involved in regulation of hyphal development; required for response to farnesoic acid; possibly adherence-induced
orf19.7083	C7_00370W_A	DCC1	0.090458	0.377832	Protein with a predicted role in sister chromatid cohesion and telomere length maintenance; cell-cycle regulated periodic mRNA expression
orf19.7200	C7_03820C_A		0.0904133	0.443214	Ortholog of C. dubliniensis CD36 : Cd36_73480, Pichia stipitis Pignal : PICST_30727, Candida tropicalis NEW ASSEMBLY : CTRG1_05165 and Candida tropicalis MYA-3404 : CTRG_05165
orf19.4495	C2_04550C_A	NDH51	0.0902604	0.109325	Nicotinamide adenine dinucleotide dehydrogenase complex I subunit of the mitochondrial electron transport chain; required for wild-type filamentous growth; alkaline repressed; Hap43-repressed; Spider biofilm repressed
orf19.1444	C2_01390W_A	ENT2	0.0900741	0.17539	Epsin, involved in endocytosis; mutants are defective in hyphal growth and virulence
orf19.6147	CR_07230W_A		0.0900128	0.340384	Putative histone chaperone; role in chromatin remodeling; rat catheter and Spider biofilm repressed
orf19.4197	C6_00600C_A	YHM2	0.0898042	0.215629	Predicted carrier protein; exports citrate from and imports oxoglutarate into the mitochondrion; alkaline induced; Spider biofilm repressed
orf19.7376	C3_05950W_A		0.0897891	0.326238	Ortholog of C. dubliniensis CD36 : Cd36_85880, C. parapsilosis CDC317 : CPAR2_806870, C. auris B8441 : B9J08_002007 and Candida tenuis NRRL Y-1498 : CANTEDRAFT_96983
orf19.301	C3_03050C_A	PGA18	0.0897634	0.35656	Putative GPI-anchored protein; regulated by Nrg1, Tup1; rat catheter biofilm repressed
orf19.5334	C2_10560C_A	ZSF1	0.0897173	0.215602	Ortholog od S. cerevisiae Tis11, a mRNA-binding protein; transcription regulated by yeast-hyphal switch; flow model biofilm induced; Spider biofilm repressed
orf19.3507	C6_02040W_A	MCR1	0.0897166	0.240051	NADH-cytochrome-b5 reductase; soluble in hyphae; alkaline downregulated; farnesol, ketoconazole or flucytosine induced; protein present in exponential and stationary growth phase yeast; YNB biofilm induced; rat catheter biofilm repressed
orf19.2006.1	C2_01180W_A	COX17	0.0895174	0.239849	Putative copper metallochaperone; Hap43p-repressed gene; rat catheter biofilm induced; Spider biofilm induced
orf19.6674	C5_03620W_A	BTS1	0.0894522	0.379269	Putative geranylgeranyl diphosphate synthase; repressed by benomyl treatment; Spider biofilm induced
orf19.1448.1	C2_01440C_A		0.0894068	0.333344	Ortholog(s) have plus-end-directed microtubule motor activity, protein-containing complex binding activity
orf19.7051	C7_00680W_A		0.0893159	0.432572	Maf-like protein; rat catheter biofilm induced
orf19.1467	C2_01590W_A	COX13	0.08931	0.128195	Cytochrome c oxidase; flucytosine induced; repressed by nitric oxide
orf19.6178	C3_07830W_A	FBP1	0.0892755	0.451928	Fructose-1,6-bisphosphatase; key gluconeogenesis enzyme; regulated by Efg1, Ssn6; induced by phagocytosis; effects switch from glycolysis to gluconeogenesis in macrophage; rat flow model biofilm induced; overlaps orf19.6179
orf19.3611	C2_08650W_A		0.0891053	0.177672	Protein of unknown function; Hap43-repressed gene; repressed by nitric oxide
orf19.2280	C2_07230C_A	ZCF10	0.0890684	0.438709	Putative transcription factor with zinc cluster DNA-binding motif
orf19.5859	C3_04160W_A	DAL8	0.0890191	0.782575	Putative allantoate permease; fungal-specific (no human or murine homolog)
orf19.837.1	C2_03840C_A	INO4	0.0889215	0.492327	Transcription factor; activator that forms a heterodimer with Ino2; likely regulates genes involved in phosphatidylcholine and phosphatidylinositol biosynthesis, fatty acid beta-oxidation, and peroxisome biogenesis; gene has intron
orf19.7414	C3_06190C_A	ALS6	0.0889151	0.666082	ALS family protein; expression in S. cerevisiae confers adhesion to gelatin; macrophage-induced gene; N-terminal adhesion domain; ALS family includes cell-surface glycoproteins, some with adhesin function
orf19.3945	C5_04610W_A		0.0888608	0.20938	Predicted COP9 signalosome complex subunit 12; flow model biofilm induced
orf19.7065	C7_00530C_A	PSF3	0.0888399	0.484473	Putative GINS complex subunit; cell-cycle regulated periodic mRNA expression; Spider biofilm induced
orf19.2630	C4_05270C_A	RAD59	0.0886788	0.329696	Protein involved in homologous recombination and DNA breaks repair; similar to S. cerevisiae Rad59p; N-terminal similarity with Rad52p
orf19.3482	C6_02410W_A		0.0886782	0.326057	Ortholog(s) have NAD+ diphosphatase activity, role in NADH metabolic process and peroxisome localization
orf19.2487	C1_05650W_A		0.0885193	0.335944	Protein with a predicted phosphoribulokinase/uridine kinase domain; Spider biofilm induced
orf19.2749	C4_02520C_A		0.088463	0.317285	BTB/POZ domain protein; induced by Mnl1 under weak acid stress; flow model biofilm induced; Spider biofilm induced
orf19.2268	C2_07130C_A	RCK2	0.0884558	0.260652	Predicted MAP kinase-activated protein kinase, similar to S. cerevisiae serine/threonine protein kinase Rck2p; induced by osmotic stress via Hog1p; macrophage/pseudohyphal-repressed; mutants are sensitive to rapamycin
orf19.5886	C3_04390W_A	CUP5	0.0882232	0.184837	Putative proteolipid subunit of the vacuolar H(+)-ATPase V0 sector; required for vacuolar acidification, secretion, filamentous growth; caspofungin repressed
orf19.757.1	C1_04850C_A		0.0882214	0.616418	Protein of unknown function
orf19.2711	C4_02850W_A		0.0880758	0.267716	Similar to S. cerevisiae Elp2, an Elongator complex subunit required for modification of wobble nucleosides in tRNA; repressed in core stress response
orf19.6990	C3_05550C_A		0.0880515	0.27054	Putative peptidyl-prolyl cis-trans isomerase; predicted endoplasmic reticulum (ER) localization
orf19.3132	C4_06770W_A		0.0880042	0.344174	Predicted endoplasmic reticulum zinc transporter; induced by nitric oxide
orf19.3535	C2_05040C_A		0.0879837	0.218047	Ortholog(s) have cellular bud neck, fungal-type vacuole localization
orf19.6625	CR_05890C_A	VPS75	0.0878376	0.231399	NAP1 family histone chaperone
orf19.596.2	CR_08010W_A	DAD4	0.087741	0.411047	Subunit of the Dam1 (DASH) complex, which acts in chromosome segregation by coupling kinetochores to spindle microtubules
orf19.3922	C5_04360C_A		0.0877111	0.38967	Possible pyrimidine 5' nucleotidase; protein present in exponential and stationary growth phase yeast cultures; Hap43p-repressed gene
orf19.4410	C4_06000W_A	ALG1	0.0876744	0.406912	Protein similar to S. cerevisiae Alg1p, a mannosyltransferase involved in N-linked protein glycosylation; likely to be essential for growth, based on an insertional mutagenesis strategy
orf19.2037	C2_00870W_A		0.0875639	0.325599	Ortholog of C. dubliniensis CD36 : Cd36_15810, C. parapsilosis CDC317 : CPAR2_212950, C. auris B8441 : B9J08_003344 and Candida tenuis NRRL Y-1498 : CANTEDRAFT_116162
orf19.7216	C1_14100W_A	YPT52	0.0874776	0.286638	Rab-family GTPase involved in vacuolar trafficking, colocolizes with Vps1p and Ypt53p in late endosome
orf19.6731.1	C3_07580W_A		0.0874153	0.153957	Ortholog of C. dubliniensis CD36 : Cd36_87460, C. parapsilosis CDC317 : CPAR2_808260, C. auris B8441 : B9J08_001750 and Debaryomyces hansenii CBS767 : DEHA2F07084g
orf19.4144	C5_01490C_A		0.0874057	0.191151	Predicted protein kinase; clade-associated gene expression
orf19.6010	C1_00950C_A	CDC5	0.0873761	0.188882	Polo-like kinase; member of conserved Mcm1 regulon; depletion causes defects in spindle elongation and Cdc35-dependent filamentation; virulence-group-correlated expression; likely essential (UAU1 method); Spider biofilm repressed
orf19.819	C2_04030C_A	ACP12	0.087291	0.140515	Putative mitochondrial acyl carrier protein
orf19.6137	CR_07310W_A		0.0872871	0.286049	Has domain(s) with predicted ATP binding, nucleic acid binding activity
orf19.4112	C2_06080C_A		0.0872016	0.161151	Ortholog(s) have 8-oxo-dGDP phosphatase activity, thiamine diphosphokinase activity and role in thiamine biosynthetic process, thiamine metabolic process
orf19.2089	C2_00420W_A		0.0871946	0.400193	Ortholog of Nyv1, v-SNARE component of the vacuolar SNARE complex involved in vesicle fusion in S. cerevisiae; Hap43-repressed gene
orf19.1551	C2_02330W_A		0.0871402	0.970421	Predicted protein of unknown function; overlaps CPR3/orf19.1552
orf19.317	C3_03180C_A	PNP1	0.0871169	0.171852	Purine nucleoside phosphorylase; metabolizes inosine and guanosine nucleosides; in the nicotinamide riboside salvage pathway; Spider biofilm repressed
orf19.3190	C5_01830C_A	HAL9	0.0869772	0.418758	Putative Zn(II)2Cys6 transcription factor; gene in zinc cluster region of Chr. 5; induced by Mnl1 in weak acid; similar to S. cerevisiae Hal9, a putative transcription factor involved in salt tolerance
orf19.3689	C1_02320C_A		0.0869397	0.188563	Putative protein similar to 6-phosphofructo-2-kinase/fructose-2,6-bisphosphatase; expression downregulated in an ssr1 null mutant
orf19.302	C3_03060W_A		0.0868884	0.56296	Ortholog(s) have role in endoplasmic reticulum to Golgi vesicle-mediated transport and TRAPPI protein complex, TRAPPII protein complex, TRAPPIII protein complex localization
orf19.6285	CR_07650W_A	GLC7	0.086879	0.305065	Putative catalytic subunit of type 1 serine/threonine protein phosphatase; regulated by Shp1; induced in high iron; alternatively spliced intron in 5' UTR
orf19.7043.1	C7_00750W_A	ACB1	0.0868074	0.235691	Protein similar to a region of acyl-coenzyme-A-binding protein; amphotericin B repressed; regulated by Nrg1, Tup1; Hap43-induced
orf19.1485	C2_01740C_A		0.0867588	0.135231	Mitochondrial ribosomal protein of the large subunit; rat catheter biofilm induced
orf19.1221	C6_04030W_A	ALG2	0.0867573	0.212043	Putative mannosyltransferase involved in cell wall mannan biosynthesis; transcription is elevated in chk1, nik1, and sln1 homozygous null mutants
orf19.3963	C5_04770W_A		0.0867338	0.367005	Ortholog of S. cerevisiae : FMP10, C. glabrata CBS138 : CAGL0F09163g, C. dubliniensis CD36 : Cd36_54380, C. parapsilosis CDC317 : CPAR2_101110 and Candida tenuis NRRL Y-1498 : CANTEDRAFT_123298
orf19.3886	CR_06320C_A		0.0865835	0.366923	Ortholog of C. dubliniensis CD36 : Cd36_31820, C. parapsilosis CDC317 : CPAR2_205050, Debaryomyces hansenii CBS767 : DEHA2G10736g and Pichia stipitis Pignal : PICST_32993
orf19.6933	C3_03830W_A		0.0864027	0.35245	Ortholog(s) have peptidyl-prolyl cis-trans isomerase activity, protein phosphatase regulator activity, role in mitotic spindle organization, response to osmotic stress and protein phosphatase type 2A complex localization
orf19.3415	C6_01710C_A	PTK2	0.0863369	0.37089	Putative protein kinase of polyamine import; mutation confers hypersensitivity to high concentrations of tunicamycin; YPD flow model biofilm induced; rat catheter and Spider biofilm induced
orf19.2480.1	C1_05700W_A	AUT7	0.0862257	0.412162	Putative autophagosome protein; acts synergistically with Ysy6p to regulate unfolded protein response and mitochondrial function under ER stress; macrophage/pseudohyphal-repressed; alternatively spliced intron in 5' UTR
orf19.1247	C4_05620C_A		0.0861137	0.393846	Ortholog of C. dubliniensis CD36 : Cd36_45230, C. parapsilosis CDC317 : CPAR2_500450, C. auris B8441 : B9J08_005037 and Candida tenuis NRRL Y-1498 : CANTEDRAFT_103249
orf19.1267.1	C4_05820W_A		0.0861024	0.387151	Ortholog(s) have cysteine desulfurase activity, role in iron-sulfur cluster assembly and L-cysteine desulfurase complex, extrinsic component of mitochondrial inner membrane, mitochondrial matrix localization
orf19.3722	CR_02430C_A		0.0860877	0.267516	Predicted protein of rapamycin resistance; Spider biofilm induced
orf19.6284	CR_07660C_A		0.0860762	0.181602	Ortholog(s) have signal recognition particle binding activity, role in protein targeting to ER and integral component of endoplasmic reticulum membrane, signal recognition particle receptor complex localization
orf19.6189	C3_07940W_A		0.0859759	0.208253	Chalcone related protein family; flow model biofilm induced
orf19.53	C1_04990C_A		0.0859481	0.394145	Ortholog(s) have role in mRNA cis splicing, via spliceosome and U2-type prespliceosome, U2AF complex, commitment complex localization
orf19.1801	C4_05450C_A	CBR1	0.0858482	0.285303	Putative cytochrome B5 reductase; plasma membrane-localized
orf19.7545	CR_00010C_A		0.0858255	0.404712	Protein similarity to mutator-like element (MULE) transposase
orf19.3795	C4_04840C_A	AGP3	0.0857334	0.617495	Putative serine transporter; possible role in assimilation of sulfur; F-12/CO2 early biofilm induced
orf19.3233	CR_01210C_A	HSE1	0.0856082	0.255724	ESCRT-0 complex subunit; SH3-domain-containing protein
orf19.3515	CR_05440W_A		0.0855276	0.383174	Putative 3-hydroxyanthranilic acid dioxygenase, involved in NAD biosynthesis; Hap43p-repressed gene
orf19.2985	C1_02940C_A		0.0855187	0.333564	Protein of unknown function; Hap43-repressed gene
orf19.3142	C4_06670W_A		0.0854068	0.466619	Ortholog of C. dubliniensis CD36 : Cd36_46140, C. parapsilosis CDC317 : CPAR2_501210, C. auris B8441 : B9J08_001807 and Candida tenuis NRRL Y-1498 : CANTEDRAFT_97195
orf19.2914	C4_06240W_A		0.085348	0.336802	Ortholog of C. dubliniensis CD36 : Cd36_45760, C. parapsilosis CDC317 : CPAR2_401920, C. auris B8441 : B9J08_000913 and Candida tenuis NRRL Y-1498 : CANTEDRAFT_126814
orf19.5517	C6_02480W_A		0.0853409	0.35019	Similar to alcohol dehydrogenases; induced by benomyl treatment, nitric oxide; induced in core stress response; oxidative stress-induced via Cap1; Spider biofilm repressed
orf19.4304	C5_02790C_A	GAP1	0.0852522	0.25358	Amino acid permease; antigenic in human/mouse; 10-12 transmembrane regions; regulated by nitrogen source; alkaline, GlcNAc, phagocytosis induced; WT virulence in mice; Spider and flow model biofilm induced
orf19.3862	CR_06090W_A		0.0852418	0.191344	Putative intracellular transport protein; heterozygous null mutant displays sensitivity to rapamycin; expression upregulated during growth in the mouse cecum
orf19.3774	C4_05050C_A	PPG1	0.0851808	0.448451	Protein phosphatase of the Type 2A-related family (serine/threonine-specific) involved in control of filamentous growth and virulence
orf19.2396	CR_03280W_A	IFR2	0.085127	0.206192	Zinc-binding dehydrogenase; induced by benomyl, ciclopirox olamine, alpha pheromone, Hap43; regulated by oxidative stress via Cap1, osmotic stress via Hog1; protein present in exponential and stationary phase; rat catheter biofilm repressed
orf19.3972	C5_04860C_A		0.0849935	0.362106	Ortholog(s) have role in endoplasmic reticulum to Golgi vesicle-mediated transport, retrograde transport, endosome to Golgi
orf19.6314	CR_04780W_A	RPB8	0.084973	0.164109	Putative subunit of RNA polymerases I, II, and III; regulated by Gcn4p; repressed in response to amino acid starvation (3-aminotriazole treatment); heterozygous null mutant exhibits resistance to parnafungin
orf19.6198.1	C1_07060C_A		0.0849034	0.209037	Ortholog of S. cerevisiae : YIL156W-B, C. glabrata CBS138 : CAGL0H06732g, C. dubliniensis CD36 : Cd36_06600, C. parapsilosis CDC317 : CPAR2_208850 and C. auris B8441 : B9J08_005435
orf19.4220	C5_02140C_A		0.0848555	0.255188	Predicted pyridoxal 5'-phosphate synthase; regulated by Gcn4; repressed by amino acid starvation (3-AT treatment); rat catheter biofilm repressed
orf19.5378	C3_00770C_A	SCL1	0.0847264	0.233436	Proteasome subunit YC7alpha; protein present in exponential and stationary growth phase yeast cultures; flow model and Spider biofilm repressed
orf19.5275	C1_11920W_A		0.084725	0.287819	Ortholog(s) have ATPase activator activity, protein-macromolecule adaptor activity and role in late endosome to vacuole transport, late endosome to vacuole transport via multivesicular body sorting pathway
orf19.2529	CR_01430W_A	GPI15	0.0846485	0.642892	Ortholog of S. cerevisiae Gpa15; involved in the synthesis of glycosylphosphatidylinositol (GPI) anchors; shuman Pig-H, which is also involved in GPI assembly; Spider biofilm induced
orf19.3959	C5_04730C_A	SSD1	0.08462	0.285658	Protein with role in resistance to host antimicrobial peptides; virulence role in murine infection; functional homolog of S. cerevisiae Ssd1p, which suppresses various mutant phenotypes; constitutively expressed and not cell-cycle regulated
orf19.5450	C3_00200C_A	ETR1	0.084586	0.444922	Putative 2-enoyl thioester reductase; protein present in exponential and stationary growth phase yeast cultures; rat catheter biofilm repressed
orf19.4825	C1_09620C_A		0.0844643	0.335673	Mitochondrial matrix protein; required for assembly/stability of the F1 sector of mitochondrial F1F0 ATP synthase at high temperature; rat catheter biofilm repressed
orf19.4582	C4_02090C_A		0.0844397	0.254366	Ortholog(s) have role in U1 snRNA 3'-end processing, U4 snRNA 3'-end processing and U5 snRNA 3'-end processing, more
orf19.4841	C1_09760C_A	SHY1	0.0842598	0.280431	Cytochrome c oxidase biosynthesis protein; transcript regulated by Nrg1 and Mig1
orf19.7437	C3_06490W_A		0.0840105	0.317355	Putative protein of unknown function; Hap43p-repressed gene; ortholog of S. cerevisiae YJL218W
orf19.36	C2_06620W_A		0.0839325	0.500377	Component of the conserved oligomeric Golgi complex; predicted to mediate fusion of transport vesicles to Golgi compartments; clade-associated gene expression
orf19.4721	C1_08630W_A		0.0837301	0.232916	Ortholog(s) have RNA binding activity, role in mRNA processing, mitochondrial translation and mitochondrion localization
orf19.526	CR_04360C_A	NHP2	0.0835244	0.125882	Putative H/ACA snoRNP protein; macrophage/pseudohyphal-induced
orf19.6209	C1_06980C_A		0.0832385	0.325671	Predicted membrane transporter; monocarboxylate porter (MCP) family, major facilitator superfamily (MFS); possibly essential, disruptants not obtained by UAU1 method; rat catheter and Spider biofilm induced
orf19.6452	C7_02570C_A	RBP1	0.0831741	0.132038	Peptidyl-prolyl cis-trans isomerase; rapamycin-binding protein; homozygous null mutation confers rapamycin resistance; regulated by Gcn4p; macrophage-induced protein; repressed in response to 3-AT; functional homolog of S. cerevisiae Rbp1p
orf19.1355	C2_09970C_A		0.0831367	0.208128	Putative protein of unknown function; stationary phase enriched protein
orf19.2401	CR_03220C_A		0.0829528	0.623723	Ortholog(s) have Atg8-specific protease activity
orf19.2433	C1_06120C_A		0.0829492	0.658083	Has domain(s) with predicted flap-structured DNA binding activity and role in double-strand break repair via single-strand annealing, removal of nonhomologous ends
orf19.5412	C3_00510W_A		0.0829449	0.436436	Ortholog of S. cerevisiae : ECM9, C. glabrata CBS138 : CAGL0L02255g, C. dubliniensis CD36 : Cd36_80470, C. parapsilosis CDC317 : CPAR2_503390 and C. auris B8441 : B9J08_003812
orf19.2472	C1_05800C_A		0.0828534	0.437619	Ortholog of S. pombe replication termination factor Rtf2; Spider biofilm induced
orf19.6582	C7_01470C_A	PRE10	0.0827161	0.211596	Alpha7 (C8) subunit of the 20S proteasome; multiple phosphorylated residues; transcript induced upon filamentous growth; Spider biofilm repressed
orf19.6972	C3_05350C_A	SMI1B	0.0826892	0.362809	Putative cell wall assembly regulatory protein; Rim101-repressed; possibly an essential gene, disruptants not obtained by UAU1 method
orf19.2299	C1_11160C_A		0.0826847	0.242198	Ortholog(s) have protein tag activity
orf19.5142	C7_03130C_A	DFR1	0.0826178	0.451799	Trimethoprim resistant dihydrofolate reductase (DHFR), reduces 7,8-dihydrofolate to 5,4,7,8-tetrahydrofolate; binds NADPH; target of drugs that selectively inhibit the fungal enzyme rather than the human enzyme
orf19.1977	C5_00900C_A	URA4	0.0825451	0.232515	Dihydroorotase; protein present in exponential and stationary growth phase yeast cultures
orf19.4678	C4_01120C_A		0.0825448	0.44251	Predicted triglyceride lipase; Spider biofilm induced
orf19.2597	CR_01960C_A	MRS2	0.0824109	0.348477	Putative magnesium ion transporter, mitochondrial; fungal-specific (no human or murine homolog)
orf19.4519	C2_04350C_A	SUV3	0.0823959	0.236499	RNA helicase; with exonuclease Msu1p forms a two-component complex (mtEXO) responsible for mitochondrial RNA degradation; required for chlamydospore formation, embedded hyphal growth, respiratory growth, alkaline-induced morphogenesis
orf19.4146	C5_01510W_A	SMD3	0.0823273	0.325909	Putative core snRNP protein; induced upon adherence to polystyrene
orf19.4427	C1_07410C_A	SKP1	0.0822816	0.256533	Putative subunit D of kinetochore protein complex CBF3; regulated by Gcn4p; repressed in response to amino acid starvation (3-aminotriazole treatment)
orf19.6470	C7_02390W_A	AHP2	0.082227	0.317189	Putative thiol-specific peroxiredoxin; macrophage-downregulated gene
orf19.879	C2_03420C_A		0.0821555	0.406197	Ortholog(s) have myosin binding activity, role in intracellular mRNA localization, mating type switching and cytoplasm localization
orf19.5210.1	C2_05870W_A		0.0820245	0.964885	Protein conserved in C. dublinensis
orf19.3366	C4_03390W_A	CSH3	0.0820204	0.332153	Functional homolog of S. cerevisiae Shr3p, which is a chaperone specific for amino acid permeases; localized to ER; required for wild-type amino-acid responsive hyphal growth and for mouse systemic virulence; regulated by Gcn2p and Gcn4p
orf19.6784	C3_07160W_A	PGA32	0.0819881	0.598871	Putative GPI-anchored adhesin-like protein; induced in high iron; Spider biofilm induced
orf19.3216	C5_03950W_A		0.0819175	0.417145	Similar to Rab GTPase activators; Hap43p-induced gene
orf19.5201.1	C1_04360C_A		0.0817914	0.27148	Has domain(s) with predicted ATPase inhibitor activity, role in negative regulation of ATPase activity, negative regulation of nucleotide metabolic process and mitochondrion localization
orf19.1459	C2_01520W_A	PPE1	0.0817592	0.360714	Protein similar to S. cerevisiae Ppe1p; shows genetic interaction with some genes involved in diploid filamentous growth and haploid invasive growth in S. cerevisiae
orf19.4865	C1_09990W_A	SAC1	0.0816495	0.321027	Putative phosphatidylinositol phosphate (PtdInsP) phosphatase, involved in cell wall integrity and morphogenesis
orf19.540	CR_04490C_A		0.0816121	0.453482	Has domain(s) with predicted palmitoyl-(protein) hydrolase activity and role in cellular protein modification process
orf19.3846	C4_04410C_A	LYS4	0.0815547	0.168493	Homoaconitase; regulated by Gcn4, Gcn2; induced in response to amino acid starvation (3-AT); induced by human whole blood or PMNs; Hap43-repressed; flow model and Spider biofilm repressed
orf19.2500	C3_00960W_A	NDU1	0.0815528	0.376083	Mitochondrial protein involved in assembly of NADH ubiquinone oxidoreductase Complex I; required for biofilm formation, respiration and virulence
orf19.1584	C2_02580W_A		0.0815145	0.433898	Predicted MFS membrane transporter; monocarboxylate porter family member; colony morphology-related gene regulation by Ssn6; flow model biofilm induced; Spider biofilm induced
orf19.645.1	CR_05080W_A	VMA13	0.0814721	0.200067	Predicted proton-transporting ATPase; predicted role in ATP hydrolysis coupled proton transport; rat catheter biofilm repressed
orf19.2368	CR_06970C_A		0.0814276	0.473159	Predicted component of U5 snRNP; Spider biofilm induced
orf19.3225	CR_01290C_A	CWH43	0.081394	0.264486	Putative sensor/transporter protein with a predicted role in cell wall biogenesis; possibly an essential gene, disruptants not obtained by UAU1 method; flow model and rat catheter biofilm repressed
orf19.6040	C1_00650C_A	SNF7	0.0813163	0.227526	ESCRT III complex protein; role in proteolytic activation of Rim101 and Rim8 processing/activation; separable roles in RIM101 pathway and in transport from MVB to vacuole; involved in echinocandin and azole sensitivity
orf19.2953	C1_02640C_A	TOM20	0.0811386	0.181477	Putative mitochondrial primary import receptor
orf19.1552	C2_02320C_A	CPR3	0.0810667	0.293903	Putative peptidyl-prolyl cis-trans isomerase; macrophage-induced protein; protein levels decrease in stationary phase yeast cultures; predicted mitochondrial localization; overlaps orf19.1551
orf19.6272	C1_06390W_A		0.0809705	0.331113	Putative ubiquitin C-terminal hydrolase; regulated by Gcn2p and Gcn4p
orf19.3357	C1_01680C_A		0.0808953	0.234178	Ortholog(s) have structural constituent of ribosome activity and mitochondrial small ribosomal subunit, mitochondrion localization
orf19.2402	CR_03210C_A	SSU72	0.0808764	0.383559	Ortholog(s) have RNA polymerase II CTD heptapeptide repeat phosphatase activity, phosphoprotein phosphatase activity, protein serine/threonine phosphatase activity, protein tyrosine phosphatase activity
orf19.7347	C3_05680W_A		0.0807789	0.375856	Ortholog(s) have ubiquitin-protein transferase activity, role in protein monoubiquitination, protein polyubiquitination, ubiquitin-dependent ERAD pathway and endoplasmic reticulum membrane localization
orf19.1650	C3_01980C_A	TOM6	0.0807598	0.238615	Predicted component of the TOM (translocase of outer membrane) complex, involved in protein import into mitochondria
orf19.3265.1	CR_00890C_A		0.0805784	0.353441	Ortholog of C. parapsilosis CDC317 : CPAR2_800920, C. auris B8441 : B9J08_003484, Candida tenuis NRRL Y-1498 : CANTEDRAFT_109948 and Debaryomyces hansenii CBS767 : DEHA2E17182g
orf19.1768	C2_10130W_A		0.0805457	0.661267	Ortholog of C. dubliniensis CD36 : Cd36_24170, C. parapsilosis CDC317 : CPAR2_407480, Candida tropicalis MYA-3404 : CTRG_02088, Candida albicans WO-1 : CAWG_06084 and Candida metapsilosis : CMET_2098
orf19.1589	C2_02630W_A		0.0805258	0.492542	Putative transcription factor component of the core factor (CF) rDNA transcription factor complex; Spider biofilm induced
orf19.2278	C2_07220W_A		0.0803788	0.279101	Putative 20S proteasome assembly protein; filament induced; induced by alpha pheromone in SpiderM medium
orf19.6635	CR_05770W_A		0.0802883	0.595221	Ortholog of C. dubliniensis CD36 : Cd36_31170, C. parapsilosis CDC317 : CPAR2_205340, C. auris B8441 : B9J08_001700 and Candida tenuis NRRL Y-1498 : CANTEDRAFT_133521
orf19.5095	C1_08180C_A		0.0802828	0.250756	Putative oxysterol-binding protein; caspofungin induced; possibly an essential gene, disruptants not obtained by UAU1 method
orf19.7509.1	CR_00250W_A	ATP17	0.080173	0.266576	Mitochondrial ATPase complex subunit; downregulated by Efg1p; flucytosine induced; caspofungin repressed
orf19.3396	C6_01860C_A	HCH1	0.0800507	0.261818	Ortholog of S. cerevisiae Hch1, a regulator of heat shock protein Hsp90; regulated by Gcn4; induced in response to amino acid starvation (3-aminotriazole treatment); mutants are viable
orf19.3978	C5_04910W_A		0.0799938	0.244527	Protein required for maturation of 18S rRNA; rat catheter biofilm repressed
orf19.4097	C2_09360W_A		0.0798857	0.380483	Ortholog of C. dubliniensis CD36 : Cd36_23480, C. parapsilosis CDC317 : CPAR2_407050, C. auris B8441 : B9J08_003033 and Candida tenuis NRRL Y-1498 : CANTEDRAFT_116822
orf19.7337	CR_09410W_A		0.0798653	0.574987	Protein with a nischarin related domain and leucine rich repeats; Spider biofilm induced
orf19.4474	C1_03990W_A		0.0798564	0.348939	Ortholog(s) have proteasome binding activity and role in cellular response to arsenic-containing substance, proteasome-mediated ubiquitin-dependent protein catabolic process
orf19.6538	C7_01820C_A	VMA11	0.0797024	0.200418	Predicted ortholog of S. cerevisiae Tfp3/Vma11; c' subunit of the V0 subcomplex of the vacuolar ATPase; required for hemoglobin-iron utilization; Spider biofilm repressed
orf19.6464	C7_02450W_A		0.079671	0.364613	Protein of unknown function; induced upon adherence to polystyrene; oxidative stress-induced via Cap1
orf19.73	C6_04180W_A		0.0796363	0.22023	Putative metalloprotease; associates with ribosomes and is involved in ribosome biogenesis; Spider biofilm induced
orf19.7323	CR_09270C_A	CBP1	0.0796085	0.468684	Corticosteroid binding protein; transcription induced at late log-phase or upon adherence to polystyrene; not induced by corticosterone; contains a possible NAD/FAD binding region; regulated by Nrg1, Tup1; Spider biofilm induced
orf19.2156	C6_04590C_A	NAG1	0.0795985	0.486352	Glucosamine-6-phosphate deaminase; required for normal hyphal growth and mouse virulence; converts glucosamine 6-P to fructose 6-P; reversible reaction in vitro; gene and protein is GlcNAc-induced; Spider biofilm induced
orf19.6324	C6_00130C_A	VID27	0.0795481	0.169145	Protein similar to S. cerevisiae Vid27p; transposon mutation affects filamentous growth; mutation confers hypersensitivity to toxic ergosterol analog; fungal-specific (no human or murine homolog)
orf19.4988	C1_13560W_A		0.0794857	0.415869	S. cerevisiae ortholog Sae2 is an endonuclease that processes hairpin DNA structures with the MRX complex, involved in meiotic and mitotic double-strand break repair; upregulated in a cyr1 null mutant
orf19.1089	C6_04310W_A	PEX11	0.0794105	0.34428	Putative peroxisomal membrane protein; role in fatty acid oxidation; expression is Tac1-regulated; Hms1p-dependent induction by geldamycin; Spider biofilm induced
orf19.1710	C3_01410C_A	ALI1	0.0794079	0.193526	Putative NADH-ubiquinone oxidoreductase; in detergent-resistant membrane fraction (possible lipid raft component); predicted N-terminal acetylation; nitric oxide-repressed; plasma membrane-localized; protein decreases in stationary phase
orf19.6494	C7_02200W_A	WHI3	0.0793957	0.58382	Putative RNA binding protein; induced during infection of murine kidney, compared to growth in vitro; has murine homolog
orf19.1109	C5_03850W_A		0.0793574	0.293414	Ortholog of C. dubliniensis CD36 : Cd36_53580, C. parapsilosis CDC317 : CPAR2_303030, Debaryomyces hansenii CBS767 : DEHA2G07766g and Pichia stipitis Pignal : psti_CGOB_00176
orf19.1779	C2_10030C_A	MP65	0.0793413	0.280302	Cell surface mannoprotein; cell-wall glucan metabolism, adhesion; adhesin motif; O-glycosylation; induced by heat, germ tube formation, wall regeneration; mycelial antigen; diagnostic marker; fluconazole-repressed; Spider biofilm induced
orf19.945	C5_00440C_A	VPS2	0.0793217	0.416222	Ortholog(s) have role in ATP export, intralumenal vesicle formation, late endosome to vacuole transport and protein retention in Golgi apparatus, more
orf19.7357	C3_05760W_A		0.0792215	0.353409	Ortholog(s) have phosphopantothenate--cysteine ligase activity, role in acetyl-CoA biosynthetic process from pantothenate, coenzyme A biosynthetic process and CoA-synthesizing protein complex, cytoplasm, nucleus localization
orf19.588	C5_00850C_A		0.0790282	0.581655	Ortholog(s) have role in aerobic respiration and mitochondrial intermembrane space localization
orf19.2059	C2_00690W_A		0.0788582	0.634994	Protein with homology to magnesium-dependent endonucleases and phosphatases; regulated by Sef1, Sfu1, and Hap43; Spider biofilm induced
orf19.7271	C1_14530W_A		0.0788444	0.184738	Protein of unknown function; transcript detected on high-resolution tiling arrays
orf19.6848	C1_04540C_A	VPS16	0.0787244	0.308859	Protein similar to S. cerevisiae Vps16p, which is involved in protein-vacuolar targeting; likely to be essential for growth, based on insertional mutagenesis; downregulated in biofilm or in azole-resistant strain that overexpresses MDR1
orf19.2644	C5_03350W_A	QCR2	0.0787014	0.147803	Ubiquinol-cytochrome-c reductase; antigenic; induced by interaction with macrophage; repressed by nitric oxide; in detergent-resistant membrane fraction (possible lipid raft component); levels decrease in stationary phase; Hap43p-repressed
orf19.4088	C2_09260C_A	GLO2	0.0786418	0.30953	Ortholog(s) have hydroxyacylglutathione hydrolase activity, role in methylglyoxal catabolic process to D-lactate via S-lactoyl-glutathione and cytoplasm localization
orf19.6738	C3_07500W_A	VAN1	0.0785806	0.185296	Member of Mnn9 family of mannosyltransferases; ortholog of S. cerevisiae Van1p; fungal-specific (no human or murine homolog)
orf19.7012	C7_01020C_A		0.0783181	0.231143	Ortholog(s) have structural constituent of ribosome activity and mitochondrial small ribosomal subunit localization
orf19.6152	CR_07200W_A		0.0782721	0.314909	Ortholog of C. dubliniensis CD36 : Cd36_32830, C. parapsilosis CDC317 : CPAR2_205930, C. auris B8441 : B9J08_003982 and Candida tenuis NRRL Y-1498 : CANTEDRAFT_115846
orf19.3752	CR_02200C_A	RAD51	0.0781864	0.223574	Protein involved in homologous recombination and DNA repair; flucytosine induced; slow growth and increased white-to-opaque switching frequency in null mutant
orf19.3682	C1_02250W_A	CWH8	0.0781482	0.430074	Putative dolichyl pyrophosphate (Dol-P-P) phosphatase; ketoconazole-induced; expression is increased in a fluconazole-resistant isolate; clade-associated gene expression; Hap43p-induced gene
orf19.6422	CR_08540C_A	SSY5	0.0781473	0.287641	Ortholog(s) have serine-type endopeptidase activity, role in protein autoprocessing, protein processing, response to amino acid and extrinsic component of plasma membrane localization
orf19.7507	CR_00270C_A		0.0781361	0.563686	Ortholog of C. dubliniensis CD36 : Cd36_25310, Pichia stipitis Pignal : PICST_30877, Candida tropicalis NEW ASSEMBLY : CTRG1_01053 and Candida tropicalis MYA-3404 : CTRG_01053
orf19.7111	C7_00120W_A		0.0780995	0.346082	Putative mitochondrial outer membrane protein membrane fission effector; possibly an essential gene, disruptants not obtained by UAU1 method
orf19.3293	C1_01050C_A		0.0780509	0.217236	Putative enoyl reductase involved in very long chain fatty acid elongation; possibly an essential gene, disruptants not obtained by UAU1 method
orf19.7660	CR_10710C_A	VPS52	0.0780081	0.333749	Protein required for hyphal growth; has similarity to S. cerevisiae Vps52p
orf19.6956	C3_03640W_A	DAL9	0.0779849	0.577676	Putative allantoate permease; fungal-specific (no human or murine homolog)
orf19.1336	C7_03390C_A	PUP3	0.0778987	0.255029	Putative beta 3 subunit of the 20S proteasome; macrophage/pseudohyphal-repressed
orf19.2829	CR_02700W_A		0.0778646	0.519097	Ortholog(s) have role in protein transport
orf19.863	C2_03560C_A		0.0777474	0.166192	Ortholog(s) have structural constituent of ribosome activity and mitochondrial large ribosomal subunit localization
orf19.1291	C4_05290W_A	ABZ1	0.0775696	0.302703	Ortholog(s) have 4-amino-4-deoxychorismate synthase activity and role in para-aminobenzoic acid biosynthetic process
orf19.4468	C1_03940W_A		0.0775604	0.262653	Putative succinate dehydrogenase; localized to the mitochondrial membrane; Hap43p-repressed gene
orf19.3007	C1_03140W_A		0.0775453	0.503361	Ortholog(s) have role in endosome organization, regulation of protein localization and BLOC-1 complex localization
orf19.424	C1_05410C_A	TRP99	0.0775321	0.25944	Putative thioredoxin peroxidase/alkyl hydroperoxide reductase; induced in low iron; regulated by Gcn4; induced in response to amino acid starvation (3-AT treatment)
orf19.6126	CR_07420W_A	KGD2	0.0774168	0.172832	Putative dihydrolipoamide S-succinyltransferase; induced in high iron; Hap43-repressed; Spider biofilm repressed
orf19.1394	C2_09600C_A		0.0774101	0.366964	Putative protein of unknown function; mutant is viable; protein level decreases in stationary phase cultures; Spider biofilm induced
orf19.1233	C1_07710C_A	ADE4	0.0772535	0.422299	Putative phosphoribosylpyrophosphate amidotransferase; flucytosine induced
orf19.1303	C4_03750C_A		0.077238	0.351393	Ortholog(s) have translation release factor activity, role in mitochondrial translation, mitochondrial translational termination, translational termination and mitochondrial inner membrane, mitochondrion localization
orf19.390	C1_08450C_A	CDC42	0.0771611	0.302744	Rho-type GTPase; required for budding and maintenance of hyphal growth; GGTase I geranylgeranylated; misexpression blocks hyphal growth, causes avirulence in mouse IV infection; shows actin-dependent localization to hyphal tip
orf19.1273	C4_05860W_A		0.0770932	0.32787	Ortholog(s) have tubulin binding activity and role in cytoplasm protein quality control by the ubiquitin-proteasome system, positive regulation of transcription elongation from RNA polymerase II promoter, tubulin complex assembly
orf19.4879.2	C1_10100C_A	NTF2	0.0770929	0.155482	Putative nuclear envelope protein; regulated by Ssn6; rat catheter biofilm repressed
orf19.4937	C1_13110C_A	CHS3	0.0768562	0.21561	Major chitin synthase of yeast and hyphae; synthesizes short-chitin fibrils; Chs4-activated; transcript induced at yeast-hyphal transition; Chs1 and Chs2, but not Chs3, are inhibited by the protoberberine HWY-289; Spider biofilm induced
orf19.254	C3_02630C_A		0.0768283	0.317271	Protein of unknown function; Hog1p-repressed; Spider biofilm induced
orf19.4001	C5_05090W_A	MSS2	0.0767978	0.469793	Protein involved in mitochondrial function; mutants are sensitive to chitosan and SDS
orf19.5618	C6_03300C_A		0.0766429	0.313109	Ortholog(s) have SNARE binding, unfolded protein binding activity
orf19.5038	C4_03830W_A		0.0766157	0.345519	Predicted tRNA (guanine) methyltransferase activity; Spider biofilm induced
orf19.3054	C1_03520W_A	RPN3	0.0765532	0.186203	Putative non-ATPase regulatory subunit of the 26S proteasome lid; amphotericin B repressed; oxidative stress-induced via Cap1p
orf19.3877	CR_06250W_A		0.0765105	0.626352	Ortholog of C. dubliniensis CD36 : Cd36_73360 and Candida albicans WO-1 : CAWG_01936
orf19.1117	C5_03770C_A		0.0762133	0.806113	Protein similar to Candida boidinii formate dehydrogenase; virulence-group-correlated expression; Hap43-repressed; Spider biofilm repressed
orf19.3367	C4_03410W_A		0.0759858	0.26862	Ortholog(s) have structural constituent of ribosome activity and mitochondrial large ribosomal subunit localization
orf19.5139	C7_03160W_A		0.0759751	0.249677	Ortholog of C. dubliniensis CD36 : Cd36_72800, Candida tropicalis NEW ASSEMBLY : CTRG1_05211, Candida tropicalis MYA-3404 : CTRG_05211 and Candida albicans WO-1 : CAWG_05649
orf19.4490.2	C2_04590C_A	QCR8	0.0759661	0.263796	Putative ubiquinol cytochrome c reductase; macrophage and pseudohyphal-induced protein; colony morphology-related gene regulation by Ssn6; Hap43-repressed; Spider biofilm repressed
orf19.2314	C1_11000C_A		0.0759035	0.252381	Protein with a role in nucleolar integrity and processing of pre-rRNA; mutation confers hypersensitivity to 5-fluorocytosine (5-FC), 5-fluorouracil (5-FU), and tubercidin (7-deazaadenosine); Hap43-induced; Spider biofilm induced
orf19.209	C2_08970C_A	DFG10	0.07585	0.569901	Ortholog(s) have role in dolichol biosynthetic process, dolichol-linked oligosaccharide biosynthetic process, pseudohyphal growth
orf19.5032	C1_13940W_A	SIM1	0.07583	0.1855	Adhesin-like protein; involved in cell wall maintenance, redundant with Sun41; possibly secreted; macrophage-repressed; repressed by Rim101, Cyr1, Ras1; Spider biofilm induced
orf19.7403	C3_06290W_A		0.0757623	0.490094	Ortholog of S. cerevisiae : YML020W, C. glabrata CBS138 : CAGL0G07062g, C. dubliniensis CD36 : Cd36_86190, C. parapsilosis CDC317 : CPAR2_404740 and C. auris B8441 : B9J08_000043
orf19.172	CR_02520W_A	RPC19	0.0757552	0.278371	Putative RNA polymerases I and III subunit AC19; Hap43-induced; rat catheter biofilm induced
orf19.1780	C2_10020C_A		0.075713	0.83599	Has domain(s) with predicted catalytic activity and role in carbohydrate metabolic process
orf19.5727	C6_03590C_A		0.0756436	0.645277	Ortholog of C. dubliniensis CD36 : Cd36_64130, C. parapsilosis CDC317 : CPAR2_601230, C. auris B8441 : B9J08_003898 and Candida tenuis NRRL Y-1498 : CANTEDRAFT_115908
orf19.5263	C1_12030W_A	SER33	0.0755823	0.346532	Predicted enzyme of amino acid biosynthesis; Gcn4p-regulated; upregulated in biofilm; protein present in exponential and stationary growth phase yeast cultures; S. cerevisiae ortholog is Gcn4p regulated
orf19.5254	C1_12110C_A		0.07536	0.49145	Protein of unknown function; repressed by nitric oxide
orf19.7484	CR_00510C_A	ADE1	0.0752852	0.399246	Phosphoribosylaminoimadazole succinocarboxamide synthetase, enzyme of adenine biosynthesis; not induced in GCN response, unlike the S. cerevisiae ortholog; fungal-specific (no human or murine homolog); levels decrease in stationary phase
orf19.5525	C6_02560W_A		0.0752641	0.328151	Putative oxidoreductase; protein levels affected by URA3 expression in CAI-4 strain background; Efg1, Efh1 regulated; Rgt1-repressed; protein present in exponential and stationary growth phase yeast; rat catheter biofilm repressed
orf19.514	CR_04260W_A	SNP3	0.075247	0.355747	Putative U6 snRNA-associated protein; transcript regulated by Mig1
orf19.4783	C1_09240C_A		0.0752093	0.944309	Protein of unknown function; induced during chlamydospore formation in both C. albicans and C. dubliniensis
orf19.3536	C2_05050C_A		0.0751211	0.461094	Ortholog(s) have acetylglucosaminyltransferase activity, role in protein N-linked glycosylation and Golgi medial cisterna localization
orf19.2616	CR_02160W_A	UGT51C1	0.0750378	0.430863	UDP-glucose:sterol glucosyltransferase; enzyme of sterol glucoside (membrane-bound lipid) biosynthesis; has UDP-sugar binding domain; activity is UDP-glucose-specific in vitro; enzyme does not use UDP-mannose; Mig1-regulated
orf19.4611	C4_01820C_A		0.0749788	0.230738	Ortholog(s) have ribose phosphate diphosphokinase activity, role in 5-phosphoribose 1-diphosphate biosynthetic process, cytokinesis, fungal-type cell wall organization and ribose phosphate diphosphokinase complex localization
orf19.5599	C6_03140C_A	MDL2	0.0749169	0.282274	Putative mitochondrial, half-size MDR-subfamily ABC transporter
orf19.1361	C2_09900C_A	TIM23	0.0749034	0.208619	Protein involved in mitochondrial matrix protein import
orf19.7199	C7_03830C_A		0.0746572	0.581113	Ortholog(s) have role in posttranslational protein targeting to endoplasmic reticulum membrane and TRC complex, cytoplasm localization
orf19.799	C2_04210W_A	STE4	0.0746391	0.578828	Beta subunit of heterotrimeric G protein of mating signal transduction pathway; required for mating; transcript is specific to cells homozygous at MTL; induced by alpha pheromone; ortholog of S. cerevisiae Ste4
orf19.6325.1	C6_00120W_A		0.0746241	0.543575	Ortholog of S. cerevisiae : MRX7, C. glabrata CBS138 : CAGL0K04785g, C. dubliniensis CD36 : Cd36_19820, C. parapsilosis CDC317 : CPAR2_603375 and C. auris B8441 : B9J08_005197
orf19.6199	C1_07050C_A		0.0745495	0.364356	Ortholog(s) have 5'-3' DNA helicase activity and DNA helicase A complex, nuclear replisome localization
orf19.2633.1	CR_07740W_A		0.0745125	0.670666	Ortholog of C. dubliniensis CD36 : Cd36_00150, Lodderomyces elongisporus NRLL YB-4239 : LELG_01269 and Candida tropicalis NEW ASSEMBLY : CTRG1_CGOB_00075
orf19.6072.1	C1_00370W_A		0.0744504	0.550313	Protein of unknown function
orf19.5610	C6_03230W_A	ARG3	0.0743685	0.575534	Putative ornithine carbamoyltransferase; Gcn4-regulated; Hap43-induced; repressed in alkalinizing medium; rat catheter and Spider biofilm induced
orf19.2376	CR_03440W_A		0.0743554	0.820665	Ortholog(s) have DNA 5'-adenosine monophosphate hydrolase activity, DNA-3'-diphospho-5'-guanosine diphosphatase, GMP binding, double-stranded DNA binding, guanosine binding and mismatched DNA binding, more
orf19.5573	C6_02950C_A		0.0742646	0.868013	Protein of unknown function; expression downregulated in an ssr1 null mutant
orf19.4792	C1_09320C_A		0.0741576	0.370642	Protein with a regulator of G-protein signaling domain; Plc1-regulated; Spider biofilm induced; rat catheter biofilm repressed
orf19.2496	C3_00930W_A	ATO2	0.0741355	0.40506	Putative fungal-specific transmembrane protein; fluconazole repressed, Hap43-repressed; flow model biofilm induced; Spider biofilm induced
orf19.1717	C3_01340W_A		0.0740715	0.66707	Ortholog of C. dubliniensis CD36 : Cd36_81270, C. parapsilosis CDC317 : CPAR2_502880, C. auris B8441 : B9J08_003308 and Candida tenuis NRRL Y-1498 : CANTEDRAFT_101483
orf19.4521	C2_04330C_A		0.0739876	0.40271	S. cerevisiae ortholog Env9 has similarity to oxidoreductases and is proposed to have vacuolar functions, found in lipid particles; hyphal-induced expression
orf19.6991	C3_05560W_A	PRE3	0.0739655	0.192331	Putative beta-1 proteasome subunit; macrophage-induced protein; regulated by Gcn2p and Gcn4p; GlcNAc-induced protein
orf19.7400	C3_06320W_A	ALS7	0.073879	0.649249	ALS family protein; hypermutable contingency gene; growth-regulated, downregulated in biofilm; two variable repeat regions; expression in S. cerevisiae does not confer adhesiveness; ALS family includes adhesins, cell-surface glycoproteins
orf19.4849	C1_09840C_A		0.073856	0.504489	Protein required for localizing proteasomes to the nucleus; involved in ubiquitin-mediated protein degradation; possibly an essential gene, disruptants not obtained by UAU1 method; Spider biofilm induced
orf19.3181.1	C5_01900C_A		0.0738359	0.569558	Protein of unknown function; involved in secretion of proteins that lack classical secretory signal sequences; Spider biofilm induced
orf19.6634	CR_05780W_A	VMA2	0.0738275	0.160269	Vacuolar H(+)-ATPase; protein present in exponential and stationary growth phase yeast cultures; plasma membrane localized; amphotericin B repressed, caspofungin repressed
orf19.2245	C2_06910W_A	YPT72	0.0737992	0.316118	Vacuolar Rab small monomeric GTPase involved in vacuolar biogenesis; involved in filamentous growth and virulence
orf19.1389	C2_09650W_A		0.0737811	0.315361	Ortholog(s) have poly(A) binding activity, role in mRNA metabolic process and cytoplasm localization
orf19.6310	CR_04830C_A		0.0737474	0.602591	Has domain(s) with predicted myosin binding activity
orf19.2853	CR_02960W_A		0.0736461	0.580235	Protein of unknown function; rat catheter biofilm induced
orf19.894	C2_03340W_A		0.0735962	0.321177	Ortholog(s) have guanyl-nucleotide exchange factor activity and role in retrograde transport, endosome to Golgi
orf19.1179	C6_00200C_A	NUO3	0.0735934	0.21685	Subunit of mitochondrial respiratory chain complex I; induced in high iron; possibly subject to Kex2 processing; Hap43-repressed
orf19.6080	C1_00230C_A	BFA1	0.0734838	0.335981	Ortholog(s) have GDP-dissociation inhibitor activity, GTPase activator activity, role in mitotic spindle orientation checkpoint signaling, negative regulation of exit from mitosis and Bfa1-Bub2 complex, spindle pole body localization
orf19.779	C1_04670W_A	HAT1	0.0734307	0.332067	Hat1-Hat2 histone acetyltransferase complex subunit; involved in DNA damage repair and morphogenesis; mutations cause constitutive pseudohyphal growth, white to opaque switch, caspofungin sensitivity; rat catheter, Spider biofilm repressed
orf19.1490.1	C2_01800W_A		0.0734212	0.802196	Predicted ORF in retrotransposon Tca16 with similarity to the Gag-Pol region of retrotransposons; added to Assembly 21 based on comparative genome analysis; overlaps orf19.1490.2, which is annotated as blocked reading frame
orf19.331	C3_03310C_A		0.073348	0.414454	Ortholog(s) have S-adenosylmethionine-dependent methyltransferase activity, protein methyltransferase activity, role in peptidyl-glutamine methylation, regulation of translation and eRF1 methyltransferase complex localization
orf19.6129	CR_07390C_A	MRPL8	0.0733296	0.362015	Mitochondrial 60S ribosomal protein subunit; Hap43p-repressed gene
orf19.2256	C2_07000W_A		0.0732659	0.248318	Ortholog of S. cerevisiae : YCR051W, C. glabrata CBS138 : CAGL0C03003g, C. dubliniensis CD36 : Cd36_21290, C. parapsilosis CDC317 : CPAR2_406670 and C. auris B8441 : B9J08_002805
orf19.1757	C2_10230W_A		0.0732517	0.496257	Putative C2H2 transcription factor; expression upregulated in clinical isolates from HIV+ patients with oral candidiasis; Spider biofilm induced
orf19.717	CR_06490C_A	HSP60	0.0732508	0.185681	Heat shock protein; soluble in hyphae; regulated by Nrg1 and by iron; induced in high iron; heavy metal (cadmium) stress-induced; sumoylation target; protein present in exponential and stationary phase cells; Hap43-repressed
orf19.4979	C1_13470W_A	KNS1	0.0732186	0.77978	Protein kinase involved in negative regulation of PolIII transcription; effector kinase of the TOR signaling pathway, phosphorylates Rpc53p to regulate ribosome and tRNA biosynthesis; Spider and flow model biofilm induced
orf19.6060	C1_00480C_A	GCN20	0.0731981	0.349164	YEF3-subfamily ABC family protein, predicted not to be a transporter
orf19.1770	C2_10110W_A	CYC1	0.0731866	0.553636	Cytochrome c; complements defects of S. cerevisiae cyc1 cyc7 double mutant; induced in high iron; alkaline repressed; repressed by nitric oxide; Hap43-dependent repression in low iron; regulated by Sef1, Sfu1
orf19.5566	C6_02900C_A		0.0731735	0.445697	Ortholog(s) have role in protein lipoylation and mitochondrion localization
orf19.1356	C2_09960W_A		0.0731493	0.465071	Ortholog(s) have thiosulfate sulfurtransferase activity and role in tRNA wobble position uridine thiolation, tRNA wobble uridine modification
orf19.5296	C4_04130W_A		0.0730928	0.297985	Ortholog(s) have role in mitochondrial cytochrome c oxidase assembly and integral component of mitochondrial inner membrane, integral component of mitochondrial membrane localization
orf19.3679	C1_02220C_A		0.073091	0.411033	Putative protein of unknown function; stationary phase enriched protein
orf19.1974	C5_00930C_A	TFS1	0.0730359	0.371418	Putative carboxypeptidase y inhibitor; transcript regulated upon yeast-hypha switch; colony morphology-related gene regulation by Ssn6
orf19.4309	C5_02860C_A	GRP2	0.072956	0.631243	NAD(H)-linked methylglyoxal oxidoreductase involved in regulation of methylglyoxal and pyruvate levels; regulation associated with azole resistance; induced in core stress response or by oxidative stress via Cap1, fluphenazine, benomyl
orf19.2621	CR_07510W_A		0.072939	0.389434	Ortholog(s) have U1 snRNP, U2 snRNP, U2-type prespliceosome, U4/U6 x U5 tri-snRNP complex, U5 snRNP, post-mRNA release spliceosomal complex, spliceosomal complex localization
orf19.3947	C5_04630W_A		0.0729031	0.283098	Ortholog(s) have RNA polymerase II complex binding, protein-containing complex binding, rDNA binding, single-stranded RNA binding activity
orf19.868	C2_03520C_A	ADAEC	0.0728796	0.235401	Protein of unknown function; transcription is specific to white cell type
orf19.6794	C3_07060W_A	FESUR1	0.0727868	0.230529	Putative ubiquinone reductase; transcriptionally induced by interaction with macrophage; alkaline downregulated; repressed by nitric oxide; clade-associated gene expression; Hap43p-repressed gene
orf19.1324	C4_03550W_A	RAD2	0.0725826	0.378301	Ortholog of S. cerevisiae Rad2, a nucleotide excision repair nuclease; null mutant is extremely sensitive to UV irradiation; transcript induced by interaction with macrophages
orf19.5397	C3_00610W_A		0.0725569	0.491472	Putative conserved oligomeric Golgi complex subunit; decreased transcription is observed upon fluphenazine treatment
orf19.1183	C6_00250W_A		0.0725006	0.420696	Ortholog of S. cerevisiae : YNL115C, C. glabrata CBS138 : CAGL0L03938g, C. dubliniensis CD36 : Cd36_60200, C. parapsilosis CDC317 : CPAR2_603320 and C. auris B8441 : B9J08_002166
orf19.7369	C3_05890W_A	TRM12	0.07245	0.483433	Ortholog(s) have S-adenosylmethionine-dependent methyltransferase activity, transferase activity, transferring alkyl or aryl (other than methyl) groups activity and role in tRNA methylation, wybutosine biosynthetic process
orf19.5167	C7_02940C_A	IFM1	0.0723425	0.399374	Putative mitochondrial translation initiation factor; transcript regulated by Nrg1, Mig1, and Tup1
orf19.321	C3_03230C_A		0.0723267	0.563019	Ortholog(s) have L-methionine transmembrane transporter activity and role in methionine import across plasma membrane
orf19.3558	C2_05290C_A		0.0722684	0.221061	Has domain(s) with predicted role in transport and integral component of membrane localization
orf19.6916	C7_01350C_A		0.0722493	0.405975	Ortholog(s) have unfolded protein binding activity, role in mitochondrial proton-transporting ATP synthase complex assembly, mitochondrion organization and mitochondrion localization
orf19.198	C2_09060C_A	ASN1	0.0721933	0.148717	Putative asparagine synthetase; soluble protein in hyphae; regulated by Rim101; decreased expression at pH 4 vs pH 8; protein detected during exponential and stationary phases of yeast-form growth
orf19.7272	C1_14550C_A		0.0721078	0.539529	Protein of unknown function; transcript detected on high-resolution tiling arrays
orf19.2045	C2_00790C_A		0.0720175	0.370465	Ortholog(s) have diacylglycerol kinase activity and role in phosphatidic acid biosynthetic process, regulation of isopentenyl diphosphate biosynthetic process, mevalonate pathway
orf19.4922	C1_12920C_A		0.0720096	0.384042	Ortholog(s) have Golgi apparatus localization
orf19.423	C1_05420W_A		0.0719729	0.344361	Ortholog(s) have enzyme activator activity, mRNA binding activity, role in deadenylation-dependent decapping of nuclear-transcribed mRNA and Dcp1-Dcp2 complex, P-body, cytoplasm, cytoplasmic side of membrane, nucleus localization
orf19.2087	C2_00440W_A	SAS2	0.0717728	0.417077	Predicted histone acetyltransferase involved in histone H4 acetylation; member of MYST family
orf19.6943	C3_03740W_A		0.0717575	0.622074	Predicted ORF from Assembly 19; removed from Assembly 20; subsequently reinstated in Assembly 21 based on comparative genome analysis
orf19.2329.1	C1_10870W_A	RPS17B	0.071743	0.325096	Ribosomal protein 17B; downregulated upon phagocytosis by murine macrophages; Hap43-induced; Spider biofilm repressed
orf19.2446	C1_05990C_A		0.0716914	0.412422	Has domain(s) with predicted 2-dehydropantoate 2-reductase activity, NADP binding, oxidoreductase activity, oxidoreductase activity, acting on the CH-OH group of donors, NAD or NADP as acceptor activity
orf19.6408	CR_08420W_A		0.071656	0.598191	Putative DnaJ-like heat shock/chaperone; Hap43-repressed; Spider and F-12/CO2 biofilm induced
orf19.3016	C1_03240W_A		0.0716158	0.34639	Ortholog of C. dubliniensis CD36 : Cd36_03040, C. parapsilosis CDC317 : CPAR2_108610, C. auris B8441 : B9J08_000283, Debaryomyces hansenii CBS767 : DEHA2G16500g and Pichia stipitis Pignal : PICST_32835
orf19.6653	CR_05620C_A	MTG2	0.0716035	0.345554	Putative Obg family GTPase member; peripheral protein of the mitochondrial inner membrane; associates with the large ribosomal subunit; required for mitochondrial translation; rat catheter biofilm repressed
orf19.2411	CR_03140C_A	SYN8	0.0715168	0.514965	Putative endosomal SNARE; role in protein transport; rat catheter and Spider biofilm induced
orf19.3635	C2_08450W_A		0.0714791	0.51443	Ortholog of C. dubliniensis CD36 : Cd36_22580, C. parapsilosis CDC317 : CPAR2_406960, C. auris B8441 : B9J08_005066 and Candida tenuis NRRL Y-1498 : CANTEDRAFT_113677
orf19.273	C3_02820C_A	NSG2	0.0714751	0.334396	Protein involved in regulation of C14-methylated sterol biosynthesis; mutations increase azole sensitivity
orf19.1446	C2_01410C_A	CLB2	0.0714	0.216247	B-type mitotic cyclin (cyclin-dependent protein kinase regulatory subunit); essential; required for wild-type mitotic exit; role in cell polarization; interacts with catalytic subunit Cdk1; Spider biofilm repressed
orf19.1477	C2_01660C_A		0.0713873	0.504944	Protein of unknown function; possible ER protein; Hap43p-repressed; Spider biofilm induced
orf19.3177	C5_01940W_A	RIB2	0.0713644	0.257471	Ortholog(s) have 2,5-diamino-6-ribitylamino-4(3H)-pyrimidinone 5'-phosphate deaminase activity, pseudouridine synthase activity and role in riboflavin biosynthetic process, tRNA pseudouridine synthesis
orf19.3173	C5_01980C_A		0.0713168	0.488197	Has domain(s) with predicted calcium ion binding activity
orf19.6778	C3_07230W_A		0.0711731	0.259678	Aminophospholipid translocase (flippase); maintains membrane lipid asymmetry in post-Golgi secretory vesicles; contributes to clathrin-coated vesicle formation and endocytosis; flow model biofilm repressed
orf19.3939	C5_04550W_A		0.0711148	0.509619	Ortholog(s) have EMC complex localization
orf19.2672	C4_03180W_A	NCP1	0.0710814	0.332034	NADPH-cytochrome P450 reductase, acts with Erg11p in sterol 14 alpha-demethylation in ergosterol biosynthesis; subject to hypoxic regulation; ketoconazole-induced; caspofungin repressed
orf19.300	C3_03040W_A	AIP2	0.0709911	0.554252	Putative actin interacting protein; regulated by Gcn4; induced in response to amino acid starvation (3-AT); repressed by elevated CO2; flow model biofilm repressed
orf19.1866	C2_07590W_A	VMA10	0.0709614	0.357709	Subunit G of the V1 peripheral membrane domain of the vacuolar H+-ATPase (V-ATPase); involved in vacuolar acidification; rat catheter biofilm repressed
orf19.1873	C2_07540W_A		0.0708218	0.343652	Protein of unknown function; Hap43-repressed gene; repressed by nitric oxide
orf19.2060	C2_00680C_A	SOD5	0.0707299	0.751381	Cu-containing superoxide dismutase; protects against oxidative stress; induced by neutrophils, hyphal growth, caspofungin, osmotic/oxidative stress; oralpharyngeal candidiasis induced; rat catheter and Spider biofilm induced
orf19.3366.1	C4_03400W_A		0.0706257	0.338612	Protein of unknown function; Hap43-repressed gene
orf19.4759	C1_09030C_A	COX5	0.0706226	0.275053	Cytochrome oxidase subunit V; putative upstream CCAAT box regulatory element; macrophage/pseudohyphal-induced; repressed by nitric oxide; intron in 5'-UTR; Hap43p-dependent repression in low iron medium
orf19.544	CR_04540C_A	RPR2	0.0706101	0.520522	Ortholog(s) have ribonuclease P activity, role in intronic box C/D RNA processing, tRNA processing and nucleolar ribonuclease P complex localization
orf19.3269	CR_00850C_A	GSL2	0.0705352	0.394628	Protein similar to beta-1,3-glucan synthase; 16 predicted membrane-spanning regions; transcript regulated by Nrg1; very low gene expression in yeast-form and hyphal cells
orf19.3168	C5_02030W_A	RPN8	0.0704892	0.23134	Putative regulatory subunit of the 26S proteasome; mutation confers hypersensitivity to amphotericin B; regulated by Mig1, Gcn2 and Gcn4; Spider biofilm repressed
orf19.5629	C6_03400C_A	QCR7	0.0703886	0.308035	Putative ubiquinol-cytochrome-c reductase, subunit 7; Hap43p-repressed gene
orf19.5209	C2_05850C_A		0.0702617	0.32965	Ortholog(s) have role in cytoplasm to vacuole transport by the Cvt pathway, intra-Golgi vesicle-mediated transport and Golgi transport complex localization
orf19.5893	C3_04430W_A	RIP1	0.0702144	0.404919	Putative ubiquinol cytochrome c-reductase; induced by high iron; Hap43, nitric oxide, alkaline repressed; Spider biofilm repressed
orf19.5622	C6_03340C_A	GLC3	0.0701992	0.29917	Putative 1,4-glucan branching enzyme; fluconazole-induced; colony morphology-related gene regulation by Ssn6; stationary phase enriched protein
orf19.6423	CR_08550W_A		0.070026	0.372847	Ortholog(s) have fructose-2,6-bisphosphate 2-phosphatase activity and role in glucose metabolic process
orf19.1528	C2_02120W_A		0.0699524	0.300727	Putative mitochondrial RNA polymerase specificity factor; possibly an essential gene, disruptants not obtained by UAU1 method
orf19.7187	C7_03930C_A	MAM33	0.0699466	0.381536	Putative mitochondrial acidic matrix protein; regulated by Ssn6p; protein present in exponential and stationary growth phase yeast cultures
orf19.6533	C7_01870W_A	MSK1	0.0698949	0.430467	Putative mitochondrial lysine-tRNA synthetase; flucytosine repressed
orf19.7256	C1_14410W_A		0.0698147	0.300797	Ortholog of S. cerevisisae/S. pombe Lsm5; Lsm (Like Sm) protein involved in mRNA decay; Predicted ORF from Assembly 19; removed from Assembly 20; restored based on comparative genome analysis; flucytosine induced
orf19.2439.1	C1_06050C_A		0.0696591	0.249763	Ortholog(s) have ubiquinol-cytochrome-c reductase activity, role in aerobic respiration, mitochondrial electron transport, ubiquinol to cytochrome c and mitochondrial respiratory chain complex III localization
orf19.7127.1	C7_04340C_A		0.0696128	0.659645	Putative protein of unknown function, transcript is upregulated in an RHE model of oral candidiasis
orf19.4625	C4_01680W_A	TOA2	0.0695726	0.471152	Putative TFIIA small subunit; protein abundance decreased in CAI4 strain compared to the SC5314 strain, abundance not affected by reintegration of URA3 in CAI4; flucytosine induced; possibly an essential gene (UAU1 method)
orf19.3227	CR_01270C_A	FTH2	0.0695454	0.446876	Putative iron transporter; similar to S. cerevisiae Fth1p
orf19.5912	C3_04560W_A	MAK21	0.0693206	0.278891	Putative 66S pre-ribosomal particle subunit; mutation confers hypersensitivity to tubercidin (7-deazaadenosine)
orf19.4814	C1_09500W_A		0.0693184	0.916405	Ortholog of C. dubliniensis CD36 : Cd36_08960, C. parapsilosis CDC317 : CPAR2_301680, Candida tenuis NRRL Y-1498 : cten_CGOB_00021 and Debaryomyces hansenii CBS767 : DEHA2F11088g
orf19.6461	C7_02480W_A		0.0692323	0.385967	Ortholog(s) have unfolded protein binding activity and role in mitochondrial cytochrome c oxidase assembly, negative regulation of programmed cell death, positive regulation of response to oxidative stress, protein processing
orf19.4187	C4_00560C_A	MMM1	0.069041	0.413237	Subunit of ER-mitochondrion tether ERMES complex, required for evasion of host immune response
orf19.4649	C4_01380W_A	ZCF27	0.0690295	0.39374	Putative Zn(II)2Cys6 transcription factor
orf19.7425	C3_06400C_A		0.0690269	0.398375	Ortholog(s) have uracil DNA N-glycosylase activity, role in DNA repair, base-excision repair and cytoplasm, mitochondrion, nucleus localization
orf19.1170	C1_11500C_A	ARO7	0.0688809	0.403699	Putative chorismate mutase; fungal-specific (no human or murine homolog); alkaline upregulated
orf19.2072	C2_00550W_A		0.0687944	0.703332	Ortholog(s) have (R)-carnitine transmembrane transporter activity, choline transmembrane transporter activity, ethanolamine transmembrane transporter activity
orf19.4719	C4_06100W_A	CWH41	0.0687184	0.440726	Processing alpha glucosidase I, involved in N-linked protein glycosylation and assembly of cell wall beta 1,6 glucan; rat catheter biofilm repressed
orf19.6259	C1_06540C_A		0.0686815	0.304541	Exosome non-catalytic core component; involved in 3'-5' RNA processing and degradation in the nucleus and cytoplasm; Spider biofilm induced
orf19.860	C2_03600W_A	BMT8	0.0686454	0.492349	Putative beta-mannosyltransferase, member of a 9-gene family including characterized BMT genes with roles in beta-1,2-mannosylation of cell wall phosphopeptidomannan; transposon insertion in promoter region causes decreased colony wrinkling
orf19.2982	C1_02910C_A		0.0685709	0.586132	Ortholog(s) have SNARE binding, molecular adaptor activity, protein kinase activator activity
orf19.2799	C1_07460C_A	GPI8	0.0685549	0.357545	Metal-dependent endopeptidase, a subunit of the GPI transamidase complex that adds GPI anchors to proteins; likely to be essential for growth, based on an insertional mutagenesis strategy
orf19.6999	C3_05640W_A		0.0685433	0.972169	Predicted oxidoreductase; rat catheter biofilm repressed
orf19.6796	C3_07040C_A	YSA1	0.0684902	0.494674	Predicted Nudix hydrolase family member with ADP-ribose pyrophosphatase activity; role in metabolism of O-acetyl-ADP-ribose to AMP and acetylated ribose 5'-phosphate; rat catheter biofilm repressed
orf19.6366	CR_08080W_A		0.0684771	0.815452	Has domain(s) with predicted RNA binding activity
orf19.1488	C2_01760C_A		0.0684712	0.711453	Ortholog of C. dubliniensis CD36 : Cd36_16630, C. parapsilosis CDC317 : CPAR2_210300, C. auris B8441 : B9J08_000158 and Candida tenuis NRRL Y-1498 : CANTEDRAFT_116870
orf19.6509	C7_02080W_A		0.0684642	0.416437	Ortholog(s) have glutathione disulfide oxidoreductase activity and cytosol localization
orf19.7409.1	C3_06240C_A		0.0684245	0.430761	Ortholog(s) have structural constituent of ribosome activity and mitochondrial large ribosomal subunit localization
orf19.562	CR_05250C_A	FGR13	0.0682851	0.685822	Protein encoded in retrotransposon Zorro3 with a potential zinc finger; lacks an ortholog in S. cerevisiae; transposon mutation affects filamentous growth
orf19.4952	C1_13250W_A		0.0682002	0.39626	Protein of unknown function; flow model biofilm induced; Spider biofilm induced
orf19.5660	C4_00320C_A		0.0681637	0.382637	Ortholog(s) have ubiquitin protein ligase activity and role in protein import into peroxisome matrix, protein polyubiquitination, protein ubiquitination
orf19.1309	C4_03690C_A		0.068035	0.572901	Has domain(s) with predicted role in RNA catabolic process and ribonuclease H2 complex localization
orf19.4776	C1_09180W_A	LYS143	0.068021	0.561468	Zn(II)2Cys6 transcription factor; ortholog of S. cerevisiae Lys14 involved in the regulation of lysine biosynthesis genes
orf19.182	C2_04820W_A		0.0678762	0.349506	Ortholog(s) have rRNA (guanine-N1-)-methyltransferase activity, role in rRNA modification and mitochondrion localization
orf19.4090	C2_09280C_A		0.0678265	0.64862	Predicted membrane transporter, member of the fucose:proton symporter (FHS) family, major facilitator superfamily (MFS)
orf19.4169	C4_00730C_A		0.0677908	0.751995	Ortholog of C. dubliniensis CD36 : Cd36_40780, Candida tenuis NRRL Y-1498 : CANTEDRAFT_116553, Lodderomyces elongisporus NRLL YB-4239 : LELG_04263 and Debaryomyces hansenii CBS767 : DEHA2G21736g
orf19.6797	C3_07030C_A		0.0677656	0.446408	Ortholog of C. dubliniensis CD36 : Cd36_86960, C. parapsilosis CDC317 : CPAR2_808800, C. auris B8441 : B9J08_004750 and Candida tenuis NRRL Y-1498 : CANTEDRAFT_113621
orf19.5815	C2_02890W_A	SCT2	0.0676295	0.393409	Putative glycerol-3-phosphate acyltransferase; fungal-specific (no human or murine homolog)
orf19.1279	C5_04100W_A	CDS1	0.0675735	0.386931	Protein similar to S. cerevisiae Cds1p; transposon mutation affects filamentous growth
orf19.7001	C3_05650W_A	YCK2	0.0672315	0.265576	Plasma membrane protein similar to S. cerevisiae casein kinase I; mutation or inhibition impairs virulence and morphogenesis; transcription is activated in weak acid stress or on contact with with host cells
orf19.3715	CR_07860C_A	ASF1	0.0671879	0.460456	Protein similar to S. cerevisiae Asf1p, a chromatin assembly complex component; likely to be essential for growth, based on an insertional mutagenesis strategy
orf19.1140	C1_11760C_A		0.0670874	0.263646	Protein of unknown function; Spider biofilm repressed
orf19.6233	C1_06770W_A		0.0669717	0.386259	Has domain(s) with predicted oxidoreductase activity and role in metabolic process
orf19.2363	CR_07020W_A		0.0669483	0.375235	Ortholog(s) have thiosulfate sulfurtransferase activity
orf19.2518	CR_01350C_A		0.0669043	0.34772	Ortholog(s) have ATPase activator activity, soluble NSF attachment protein activity and role in SNARE complex disassembly, autophagy, vacuole fusion, non-autophagic, vesicle fusion with Golgi apparatus
orf19.4620	C4_01740W_A	TIM12	0.0667972	0.473539	Predicted component of the TIM22 complex, involved in protein import into mitochondrial inner membrane; flow model biofilm induced
orf19.891	C2_03360W_A		0.0667801	0.34611	Putative AMP deaminase; possibly an essential gene, disruptants not obtained by UAU1 method
orf19.4813	C1_09490C_A	GUA1	0.0667341	0.310195	Putative GMP synthase, involved in the final step of guanine biosynthesis; soluble protein in hyphae; flucytosine induced; macrophage-downregulated protein abundance; protein level decreases in stationary phase cultures
orf19.3744	CR_02250C_A	CEX1	0.0666715	0.330204	Ortholog(s) have tRNA binding activity, role in tRNA export from nucleus and cytoplasm, nuclear pore localization
orf19.4610	C4_01830C_A		0.0666642	0.615885	Predicted metallocarboxypeptidase; role in proteolysis; rat catheter biofilm repressed
orf19.3765	C1_12510W_A	RAX2	0.0666397	0.419399	Plasma membrane protein involved in establishment of bud sites and linear direction of hyphal growth; filament induced, repressed by Rim101, Tup1; Hap43-induced; Spider biofilm induced
orf19.969	C5_00260W_A		0.0664234	0.247735	Ortholog(s) have ribose phosphate diphosphokinase activity and role in 5-phosphoribose 1-diphosphate biosynthetic process, cytokinesis, fungal-type cell wall organization
orf19.1727	C3_01250W_A	PMC1	0.0663907	0.383955	Vacuolar calcium P-type ATPase; transcript regulated by calcineurin and fluconazole; mutant shows increased resistance to fluconazole, lithium; increased sensitivity to calcium; Spider biofilm induced
orf19.1761	C2_10200W_A		0.0663806	0.413375	Predicted olichyl-diphosphooligosaccharide-protein glycotransferase; role in protein N-linked glycosylation; Spider biofilm repressed
orf19.4199	C6_00590W_A	SLY41	0.0663396	0.414293	Protein involved in ER-to-Golgi transport; rat catheter and Spider biofilm induced
orf19.1597	C2_09390W_A	ABG1	0.0662297	0.44711	Vacuolar membrane protein; depletion causes abnormal vacuolar morphology, cell separation defect, sensitivity to cell wall stress, increased hyphal branching; essential, no mammalian homolog; Cyr1-regulated; rat catheter biofilm repressed
orf19.7378	C3_05970C_A	HAL3	0.06622	0.363864	Putative phosphopantothenoylcysteine decarboxylase, binds to protein phosphatase Ppz1p and regulates its activity
orf19.7092	C7_00300W_A		0.0662153	0.41392	Putative NAD dependent epimerase/dehydratase family protein; Spider biofilm repressed
orf19.1336.2	C7_03380W_A		0.0661246	0.484385	Ortholog(s) have role in mitochondrial respiratory chain complex assembly and mitochondrial intermembrane space localization
orf19.7228	C1_14200W_A		0.0661192	0.407077	Possible Golgi membrane protein; transcript positively regulated by Tbf1; mRNA binds She3
orf19.3475	C6_02330W_A		0.0660769	0.411398	Described as a Gag-related protein; hyphal induced; downregulation correlates with clinical development of fluconazole resistance; repressed by nitric oxide, 17-beta-estradiol, ethynyl estradiol
orf19.5064.1	C1_07920W_A		0.0659199	0.313362	Ortholog of C. dubliniensis CD36 : Cd36_07450, C. parapsilosis CDC317 : CPAR2_208450, Candida tenuis NRRL Y-1498 : CANTEDRAFT_116488 and Debaryomyces hansenii CBS767 : DEHA2F26114g
orf19.3642	C6_00820W_A	SUN41	0.06588	0.467751	Cell wall glycosidase; role in biofilm formation and cell separation; possibly secreted; hypoxia, hyphal induced; caspofungin repressed; Efg1, Cph1 regulated; O-glycosylated, possible Kex2 substrate; 5'-UTR intron; Spider biofilm induced
orf19.2270	C2_07160W_A	SMF12	0.0658475	0.521575	Ortholog of S. cerevisiae Smf1; manganese transporter; Gcn4-regulated; Hap43, alkaline induced; caspofungin repressed; mutants are viable
orf19.1957	C5_01130W_A	CYC3	0.0658249	0.320993	Mitochondrial cytochrome c heme lyase; antigenic cell-wall protein; filament induced; induced on polystyrene adherence, interaction with macrophage; N-glycosylation, 2 heme-binding motifs; rat catheter, Spider biofilm induced
orf19.3163	C5_02060W_A		0.065764	0.528332	Ortholog of C. dubliniensis CD36 : Cd36_51910, C. parapsilosis CDC317 : CPAR2_101650, C. auris B8441 : B9J08_001942 and Candida tenuis NRRL Y-1498 : CANTEDRAFT_94797
orf19.7298	CR_09020C_A	CHS2	0.0656374	0.452744	Chitin synthase; nonessential; required for wild-type chitin deposition in hyphae; transcript regulated during dimorphic transition; Chs1 and Chs2, but not Chs3, are inhibited by the protoberberine HWY-289; flow model biofilm repressed
orf19.7602	CR_10270C_A	AHA1	0.0655109	0.366722	Putative Hsp90p co-chaperone; Hap43-repressed; heavy metal (cadmium) stress-induced; oxidative stress-induced via Cap1; rat catheter biofilm induced; flow model biofilm repressed
orf19.3182	C5_01910W_A	GIS2	0.0654058	0.287505	Translational activator for mRNAs with internal ribosome entry sites; induced in high iron; repressed by yeast-hypha switch; null exhibits sensitivity to sorbitol, 5-fluorocytosine, and cold temperatures; Spider biofilm repressed
orf19.1803	CR_04910W_A	CDC43	0.0653627	0.553271	Beta subunit of heterodimeric protein geranylgeranyltransferase type I; GGTase I enzyme binds zinc, is Mg-dependent; Cdc42p is GGTase I substrate
orf19.5006.1	C1_13690C_A		0.0653185	0.486792	Ortholog(s) have SNAP receptor activity and role in Golgi to plasma membrane transport, ascospore-type prospore membrane formation, endocytosis, exocytosis, vesicle fusion, vesicle-mediated transport
orf19.6989	C3_05540C_A		0.0652066	0.692923	Putative U2 snRNP-associated protein; Spider biofilm induced
orf19.6811	C3_06900W_A	ISA2	0.0651624	0.511373	Protein required for maturation of mitochondrial [4Fe-4S] proteins; role in biotin biosynthetic process; rat catheter and Spider biofilm induced
orf19.2991	C1_03000W_A	HOL1	0.0651323	0.779744	Putative MFS transporter; regulated by Nrg1; macrophage/pseudohyphal-repressed; induced by alpha pheromone in SpiderM medium; possibly an essential gene, disruptants not obtained by UAU1 method
orf19.6059	C1_00490C_A	TTR1	0.0650835	0.411882	Putative glutaredoxin; described as a glutathione reductase; induced by human neutrophils and benomyl treatment; alkaline repressed; regulated by Gcn2 and Gcn4; required for virulence in mouse model; Spider biofilm induced
orf19.5016	C1_13790C_A		0.0650406	0.422915	Ortholog(s) have role in [4Fe-4S] cluster assembly, protein maturation by [4Fe-4S] cluster transfer and mitochondrial matrix localization
orf19.366	C4_00030C_A		0.0650043	0.361097	Ortholog(s) have double-stranded DNA binding activity, role in DNA damage checkpoint signaling, double-strand break repair, reciprocal meiotic recombination and checkpoint clamp complex, nucleus localization
orf19.651	CR_05020W_A	LYP1	0.0650025	0.725437	Putative permease; amphotericin B induced; flucytosine repressed; possibly an essential gene, disruptants not obtained by UAU1 method
orf19.856	C2_03620W_A	IFK2	0.0649496	0.560482	Putative thiol-specific monooxygenase; mutant is viable; flow model biofilm induced
orf19.5595	C6_03100W_A	SHE3	0.0648962	0.449079	mRNA-binding protein that localizes specific mRNAs to daughter yeast cells and to hyphal tips; required for normal filamentation and host epithelial cell damage; ortholog of S. cerevisiae She3 but target mRNAs differs
orf19.1400	C2_09560C_A		0.0648635	0.408748	Ortholog of C. dubliniensis CD36 : Cd36_23640, C. parapsilosis CDC317 : CPAR2_406130, C. auris B8441 : B9J08_005288 and Candida tenuis NRRL Y-1498 : CANTEDRAFT_116273
orf19.4232	C5_02260C_A	PTH1	0.0648562	0.459121	Putative gluconate transport protein; antigenic during human oral infection; possibly an essential gene, disruptants not obtained by UAU1 method
orf19.549	CR_04580W_A		0.0648292	0.248572	Ortholog(s) have structural constituent of ribosome activity and mitochondrial large ribosomal subunit localization
orf19.6553	C7_01710W_A		0.0647505	0.483477	Membrane-localized protein of unknown function; possibly secreted; fluconazole-induced
orf19.2533.1	CR_01490C_A		0.0646278	0.424409	Protein with a predicted role in protein translocation from the endoplasmic reticulum
orf19.1621	C3_02240C_A	GPA2	0.0646254	0.403096	G-protein alpha subunit; regulates filamentous growth, copper resistance; involved in cAMP-mediated glucose signaling; reports differ on role in cAMP-PKA pathway, MAP kinase cascade; Gpr1 C terminus binds Gpa2; regulates HWP1 and ECE1
orf19.1300	C4_03780C_A		0.0644658	0.366186	Putative mitochondrial membrane protein; homozygous transposon insertion causes decreased colony wrinkling under filamentous growth-inducing conditions, but does not block true hyphal formation in liquid media
orf19.961.2	C5_00320W_A		0.0643827	0.370141	Has domain(s) with predicted structural constituent of ribosome activity, role in translation and ribosome localization
orf19.4574	C4_02170C_A		0.0643799	0.629576	Ortholog(s) have lysophospholipase activity, role in lipid homeostasis and lipid droplet localization
orf19.751	C1_04930C_A		0.0643765	0.737134	Ortholog of C. dubliniensis CD36 : Cd36_04660, Candida tropicalis NEW ASSEMBLY : CTRG1_04484, Candida tropicalis MYA-3404 : CTRG_04484 and Candida albicans WO-1 : CAWG_00904
orf19.1840	C1_10680C_A		0.0643445	0.344436	Predicted lipid-binding ER protein; involved in ER-plasma membrane tethering; Spider biofilm induced
orf19.6458.1	C7_02510W_A		0.0643207	0.407149	Ortholog(s) have U6 snRNA binding activity and role in P-body assembly, mRNA splicing, via spliceosome
orf19.3667	C1_02100W_A		0.0642353	0.655695	Has domain(s) with predicted ATP binding, ATP-dependent microtubule motor activity, microtubule binding activity, role in microtubule-based movement and microtubule associated complex localization
orf19.2846	CR_02880W_A		0.0642296	0.723757	Protein of unknown function; Hap43-repressed; induced in core caspofungin response; regulated by yeast-hypha switch; Spider biofilm repressed
orf19.6947	C3_03720W_A	GTT11	0.064042	0.486494	Glutathione S-transferase, localized to ER; induced in exponentially growing cells, under oxidative stress; induced by nitric oxide; Spider biofilm induced
orf19.5050	C1_07800W_A	MTO1	0.0640173	0.465898	Putative mitochondrial protein; rat catheter biofilm induced
orf19.4193	C6_00660C_A		0.0638413	0.441556	Ortholog(s) have Arp2/3 complex binding activity, role in actin filament debranching, negative regulation of Arp2/3 complex-mediated actin nucleation and actin cortical patch, cytoplasm localization
orf19.7569	CR_09950C_A	SIK1	0.0637817	0.350177	Putative U3 snoRNP protein; Hap43p-induced gene; physically interacts with TAP-tagged Nop1p
orf19.4201	C6_00570C_A	NHX1	0.0637545	0.287316	Protein similar to S. cerevisiae Nhx1p, which is an Na+/H+ exchanger required for intracellular sequestration of Na+
orf19.315	C3_03160C_A		0.0637236	0.565668	Ortholog of C. dubliniensis CD36 : Cd36_83120, C. parapsilosis CDC317 : CPAR2_103220, C. auris B8441 : B9J08_001100 and Candida tenuis NRRL Y-1498 : CANTEDRAFT_112860
orf19.3534	C2_05030C_A	RHO3	0.0637161	0.296945	Putative Rho family GTPase; possible substrate of protein farnesyltransferase and geranylgeranyltransferase type I; greater transcription in hyphal form than yeast form; plasma membrane-localized
orf19.5201	C1_04370C_A		0.0636811	0.308637	Ortholog(s) have structural constituent of ribosome activity and mitochondrial small ribosomal subunit localization
orf19.6722	C3_07660W_A	RAD4	0.0636705	0.598827	Protein similar to S. cerevisiae Rad4p; down-regulation associated with azole resistance
orf19.844	C2_03770C_A	STE11	0.0634631	0.377436	Protein similar to S. cerevisiae Ste11p; mutants are sensitive to growth on H2O2 medium
orf19.4723	C1_08650C_A	FAD1	0.0634463	0.412158	Ortholog(s) have FMN adenylyltransferase activity, role in FAD biosynthetic process and cytoplasm localization
orf19.443	C1_05230W_A		0.0633241	0.495282	Ortholog(s) have RNA polymerase III activity, role in tRNA transcription by RNA polymerase III, transcription initiation from RNA polymerase III promoter and RNA polymerase III complex localization
orf19.5705	C6_03450C_A	NAM2	0.0631563	0.374611	Mitochondrial leucyl-tRNA synthetase
orf19.7110	C7_00130W_A		0.0630808	0.529794	Ortholog(s) have tRNA-specific adenosine-37 deaminase activity and role in tRNA modification
orf19.576	C5_00740W_A	CTF8	0.0629746	0.559823	Putative kinetochore protein with a predicted role in sister chromatid cohesion; repressed during the mating process; flow model biofilm induced
orf19.4845	C1_09800C_A	TVP18	0.0629392	0.397451	Putative integral membrane protein; fluconazole-induced
orf19.7181	C7_04000W_A		0.0628977	0.400054	Ortholog of C. dubliniensis CD36 : Cd36_73670, C. parapsilosis CDC317 : CPAR2_702370, C. auris B8441 : B9J08_000277 and Candida tenuis NRRL Y-1498 : CANTEDRAFT_119320
orf19.3421.1	C6_01640W_A	MED19	0.0627542	0.485342	RNA polymerase II mediator complex subunit
orf19.5802	C2_03000C_A		0.0627069	0.536664	Ortholog(s) have transferase activity, role in maturation of SSU-rRNA and cytoplasm localization
orf19.1387	C2_09670C_A		0.0626622	0.339032	Ortholog(s) have 4 iron, 4 sulfur cluster binding, ATPase activity, role in iron-sulfur cluster assembly, tRNA wobble uridine modification and Nbp35-Cfd1 ATPase complex, cytoplasm localization
orf19.3184	C5_01880C_A		0.0623808	0.57067	Has domain(s) with predicted role in vesicle-mediated transport
orf19.6455	C7_02550C_A		0.06231	0.427762	Protein of unknown function, transcript is upregulated in clinical isolates from HIV+ patients with oral candidiasis
orf19.5217	C2_05970C_A	TES1	0.0619807	0.627153	Putative acyl-CoA thioesterase
orf19.7163	C7_04120W_A		0.0619564	0.602362	Ortholog of C. dubliniensis CD36 : Cd36_73790, C. parapsilosis CDC317 : CPAR2_702880, C. auris B8441 : B9J08_004922 and Candida tenuis NRRL Y-1498 : CANTEDRAFT_92070
orf19.2231	C2_06800C_A		0.0619525	0.603355	Protein of unknown function; Spider biofilm induced
orf19.5363	C2_10790C_A		0.0619068	0.458775	Component of UDP-GlcNAc transferase; required for the 2nd step of dolichyl-linked oligosaccharide synthesis; Spider biofilm induced
orf19.7095	C7_00270W_A		0.0618401	0.46833	Ortholog(s) have fluoride transmembrane transporter activity, role in cellular detoxification of fluoride, fluoride export across plasma membrane, fluoride transmembrane transport and plasma membrane localization
orf19.3757	C1_12590W_A	ATP20	0.0617977	0.463678	Putative mitochondrial ATP synthase; shows colony morphology-related gene regulation by Ssn6p; flucytosine induced; caspofungin repressed; macrophage/pseudohyphal-induced
orf19.4843	C1_09780C_A		0.0617183	0.509315	Putative iron/copper reductas; involved in iron homeostasis; rat catheter and Spider biofilm induced
orf19.5227	C1_12370W_A		0.0617119	0.526129	Chaperone component; involved in assembly of alpha subunits into the 20S proteasome; flow model biofilm induced
orf19.6813	C3_06880W_A		0.0616281	0.640223	Protein of unknown function; Hap43-induced gene
orf19.3630	C2_08480W_A	RRP8	0.0615239	0.448288	Ribosomal protein; Hap43-induced; F-12/CO2 early biofilm and rat catheter biofilm induced
orf19.2977	C1_02880C_A	MIA40	0.0614871	0.376745	Predicted component of the mitochondrial intermembrane space import machinery; Hap43p-repressed gene
orf19.3333	C1_01470W_A		0.0614468	0.429427	Ortholog(s) have 5S rRNA binding, 7S RNA binding, poly(A) binding, ribonuclease P RNA binding, tRNA binding activity
orf19.7517	CR_00180C_A	CHT1	0.0614367	0.544838	Chitinase; putative N-terminal catalytic domain; has secretory signal sequence; lacks S/T region and N-glycosylation motifs of Chs2p and Chs3p; alkaline downregulated; expression not detected in yeast-form or hyphal cells
orf19.7590	CR_10140W_A		0.0614038	0.242843	Putative NADH-ubiquinone oxidoreductase; identified in detergent-resistant membrane fraction (possible lipid raft component); predicted N-terminal acetylation; repressed by nitric oxide
orf19.6744	C3_07450C_A		0.0612982	0.702457	Has domain(s) with predicted endodeoxyribonuclease activity, producing 5'-phosphomonoesters activity
orf19.7383	C3_06020W_A	MNN9	0.0612954	0.33275	Protein of N-linked outer-chain mannan biosynthesis; mutant has defective cell wall; required for wild-type hyphal growth; mutant is hygromycin B sensitive and vanadate resistant; has N-terminal membrane-spanning segment (positions 18-34)
orf19.5231.2	C1_12320C_A	ATP19	0.0612738	0.318511	Subunit k of the mitochondrial F1F0 ATP synthase; a large enzyme complex required for ATP synthesis; Spider biofilm repressed
orf19.1494	C2_01850W_A	RAD23	0.0612496	0.251484	S. cerevisiae Rad23 ortholog; binds damaged DNA; Spider biofilm repressed
orf19.1199	C6_00370C_A	NOP5	0.0611963	0.416552	Ortholog of S. cerevisiae Nop58; involved in pre-rRNA process; Tn mutation affects filamentous growth; macrophage/pseudohyphal-induced; physically interacts with TAP-tagged Nop1; Spider biofilm repressed
orf19.6790	C3_07100C_A		0.0611729	0.737976	Ortholog(s) have mRNA binding activity, role in 3'-UTR-mediated mRNA destabilization, mitochondrion organization and P-body, cytoplasmic stress granule, perinuclear region of cytoplasm localization
orf19.6898.1	C7_01160C_A		0.061137	0.373203	Ortholog of C. dubliniensis CD36 : Cd36_71020, C. parapsilosis CDC317 : CPAR2_300360, C. auris B8441 : B9J08_000715 and Candida tenuis NRRL Y-1498 : CANTEDRAFT_105022
orf19.2415	CR_03110W_A		0.0611185	0.429967	Ortholog(s) have role in mitochondrial translation and mitochondrion localization
orf19.6723	C3_07650C_A		0.0610929	0.591116	Protein of unknown function; Spider biofilm induced
orf19.4401	CR_03570C_A	YVH1	0.0610666	0.409365	Putative dual specificity phosphatase (phosphoserine/threonine and phosphotyrosine phosphatase); required for wild-type growth rate and for wild-type virulence in mouse model of systemic infection; Hap43p-induced gene
orf19.603	CR_07950W_A	IMP4	0.0610105	0.47655	Putative SSU processome component; Hap43-induced; repressed by prostaglandins; Spider biofilm induced
orf19.5559	C6_02850W_A	RAV2	0.0609043	0.503158	Protein similar to S. cerevisiae Rav2; a regulator of (H+)-ATPase in vacuolar membrane; transposon mutation affects filamentous growth
orf19.6003	C3_05250C_A		0.0608736	0.778139	Protein of unknown function; role in intracellular signal transduction; Spider biofilm induced
orf19.7629	CR_10510W_A		0.0607963	0.494573	Ortholog(s) have role in positive regulation of TORC1 signaling and Seh1-associated complex, extrinsic component of fungal-type vacuolar membrane localization
orf19.1967	C5_01050C_A		0.0604907	0.388951	Ortholog(s) have structural constituent of ribosome activity and mitochondrial large ribosomal subunit localization
orf19.4798	C1_09360C_A		0.0604451	0.347144	Ortholog(s) have role in protein localization to plasma membrane and plasma membrane localization
orf19.6264.3	C1_06480C_A		0.0604278	0.326575	Ortholog(s) have role in endoplasmic reticulum to Golgi vesicle-mediated transport and COPII-coated ER to Golgi transport vesicle, Golgi apparatus, endoplasmic reticulum localization
orf19.5031	C1_13930W_A	SSK1	0.0604156	0.439741	Response regulator of two-component system; role in oxidative stress response, cell wall biosynthesis, virulence, hyphal growth on solid media; expressed in hyphae and yeast; peroxisomal targeting sequence (PTS1); Spider biofilm induced
orf19.206	C2_08990C_A		0.0604071	0.517024	Putative adhesin-like protein
orf19.2707.1	C4_02890C_A	QCR9	0.0603739	0.388031	Putative ubiquinol cytochrome c reductase; shows colony morphology-related gene regulation by Ssn6p
orf19.652	CR_05010W_A		0.0603204	0.548289	Ortholog(s) have crossover junction endodeoxyribonuclease activity, role in DNA repair, cellular response to DNA damage stimulus and cytoplasm, nucleus localization
orf19.4142	C5_01470C_A		0.0602889	0.666329	Putative transporter; decreased transcription is observed upon fluphenazine treatment
orf19.953.1	C5_00370W_A	COF1	0.0602362	0.432389	Putative cofilin; macrophage-induced protein; protein present in exponential and stationary-phase yeast cells, but higher amounts in stationary phase
orf19.4778	C1_09200W_A	LYS142	0.0602052	0.549852	Zn(II)2Cys6 transcription factor; has similarity to S. cerevisiae Lys14, involved in the regulation of lysine biosynthesis genes; fungal-specific
orf19.4132	C5_01420W_A		0.0599645	0.520963	Protein of unknown function; UPF0057 protein family member; localizes to the plasma membrane; Spider biofilm induced
orf19.2193	C2_07890W_A	PRS5	0.0598487	0.307449	Putative 5-phospho-ribosyl-1(alpha)-pyrophosphate synthetase; Hap43-induced; repressed during core stress response
orf19.3582	C2_05520W_A		0.0597005	0.448457	Ortholog(s) have protein-lysine N-methyltransferase activity and role in peptidyl-lysine dimethylation, peptidyl-lysine monomethylation, vesicle-mediated transport
orf19.4966	C1_13400C_A	AGC1	0.0596985	0.377098	Putative mitochondrial carrier protein; transcript is alkaline upregulated rat catheter biofilm induced
orf19.2532	CR_01480W_A	PRS	0.059508	0.428808	Putative prolyl-tRNA synthetase; monofunctional Class II synthetase; gene is constitutively expressed
orf19.6498	C7_02170C_A		0.0595052	0.54717	Ortholog(s) have role in nucleocytoplasmic transport, protein import into nucleus and cytoplasm, nucleus localization
orf19.2945	C1_02570C_A	PUT4	0.0594447	0.784917	Putative proline permease; fungal-specific (no human or murine homolog); repressed during the mating process
orf19.3775	C4_05030C_A	SSK2	0.0594439	0.428926	MAP kinase kinase kinase (MAPKKK); regulates Hog1 activation and signaling; repressed by ciclopirox olamine
orf19.7108	C7_00150W_A		0.0594186	0.324002	D-ribulose-5-phosphate 3-epimerase; stationary phase enriched protein
orf19.413.1	C1_05510C_A	RPS27A	0.0593381	0.572302	Ribosomal protein S27; rat catheter and Spider biofilm induced
orf19.2471	C1_05810W_A	GIM5	0.0592977	0.370244	Putative heterohexameric cochaperone prefoldin complex subunit; macrophage/pseudohyphal-repressed gene and macrophage-induced protein
orf19.4861	C1_09930W_A		0.0592675	0.812876	Protein of unknown function; rat catheter biofilm repressed
orf19.3052	C1_03500W_A	YPT1	0.0592328	0.278552	Functional homolog of S. cerevisiae Ypt1p, which is an essential small Ras-type GTPase involved in protein secretion at ER-to-Golgi; dominant-negative mutation causes SAP secretion defect and accumulation of intracellular secretory vesicles
orf19.4347	C5_03150W_A		0.0591514	0.528097	Putative serine/threonine protein kinase; Hog1p-induced
orf19.5833	C2_02730W_A		0.0591413	0.495898	Ortholog(s) have SUMO binding, polyubiquitin modification-dependent protein binding, ubiquitin binding activity
orf19.3259	CR_00990W_A		0.058963	0.531873	Ortholog(s) have peptidase activity, role in protein targeting to ER, signal peptide processing and endoplasmic reticulum, signal peptidase complex localization
orf19.5079.1	C1_08080C_A		0.058894	0.389804	Ortholog of C. dubliniensis CD36 : Cd36_07590, C. parapsilosis CDC317 : CPAR2_206680, C. auris B8441 : B9J08_004229 and Candida tenuis NRRL Y-1498 : CANTEDRAFT_104385
orf19.6706	C7_03490W_A	GYP7	0.0588625	0.550277	Protein similar to S. cerevisiae Gyp7p (GTPase-activating protein for Ypt1p); caspofungin-induced
orf19.5188	C7_02770W_A	CHS1	0.0588225	0.379326	Chitin synthase; essential; for primary septum synthesis in yeast and hyphae; 1 of several chitin synthases; enzymatically activated by proteolytic processing; complements defects of S. cerevisiae chs1 or chs2; Spider biofilm repressed
orf19.1833	C1_10620W_A		0.0587322	0.47447	Ortholog(s) have pseudouridine synthase activity
orf19.1613	C3_02320W_A	ILV2	0.0587172	0.349362	Putative acetolactate synthase; regulated by Gcn4p; induced by amino acid starvation (3-AT treatment); stationary phase enriched protein
orf19.1527	C2_02110C_A		0.0585991	0.698701	Protein of unknown function; Spider biofilm induced
orf19.279	C3_02880W_A		0.0585979	0.933644	Protein with a predicted D-Tyr-tRNA(Tyr) deacylase domain; Hap43-repressed gene
orf19.4293	C5_02730C_A		0.0585656	0.442518	Ortholog(s) have role in protein maturation by iron-sulfur cluster transfer, tRNA wobble uridine modification and CIA complex, cytosol, nucleus localization
orf19.3188	C5_01840C_A	TAC1	0.058539	0.529543	Zn(2)-Cys(6) transcriptional activator of drug-responsive genes (CDR1 and CDR2); binds DRE element; gene in zinc cluster region near MTL locus; resequencing indicates that TAC1 spans orf19.3188 and orf19.3189; Spider biofilm induced
orf19.5782	C2_03140C_A		0.0585338	0.54805	Ortholog(s) have phospholipase activity, role in cardiolipin metabolic process, phosphatidylethanolamine metabolic process, phospholipid metabolic process and mitochondrial matrix localization
orf19.5253	C1_12120W_A		0.0585182	0.584834	Has domain(s) with predicted ATP binding, protein kinase activity, protein tyrosine kinase activity and role in protein phosphorylation
orf19.6713	C3_07730W_A	WOR4	0.0582686	0.455115	Predicted C2H2 zinc finger protein, involved in transcriptional regulation of white-opaque phenotypic switching; activator of the opaque cell type
orf19.3659	C6_00700C_A		0.0581666	0.595941	Putative CTD phosphatase; role in dephosphorylation of RNA polymerase II C-terminal domain, transcription from RNA polymerase II promoter; flow model biofilm induced
snR79	C4_02650C_A		0.0579683	0.933493	C/D box small nucleolar RNA (snoRNA)
orf19.3976	C5_04890C_A		0.0579545	0.619229	Ortholog(s) have structural constituent of cytoskeleton activity, role in establishment of mitotic spindle orientation, nuclear migration and dynactin complex localization
orf19.2178.1	C2_08060W_A		0.0578807	0.635896	Protein of unknown function; Spider biofilm induced
orf19.2489	C1_05630C_A		0.0578644	0.359673	Putative karyopherin beta; repressed by nitric oxide
orf19.2209	C2_07730W_A	YVC1	0.0578323	0.435253	Putative vacuolar cation channel shock; repressed by alpha pheromone in SpiderM medium; flow model biofilm repressed
orf19.7665	CR_10760C_A		0.0578237	0.554809	Ortholog(s) have role in mitochondrial cytochrome c oxidase assembly and mitochondrial inner membrane localization
orf19.4679	C4_01100C_A	AGP2	0.0577613	0.743862	Amino acid permease; hyphal repressed; white-opaque switch regulated; induced in core caspofungin response, during cell wall regeneration, by flucytosine; regulated by Sef1, Sfu1, and Hap43; rat catheter and Spider biofilm induced
orf19.7643	CR_10600C_A		0.0577308	0.412824	Ortholog(s) have 4-hydroxybenzoate octaprenyltransferase activity, role in ubiquinone biosynthetic process and integral component of mitochondrial membrane, mitochondrial inner membrane, mitochondrion localization
orf19.1421	C4_04270W_A		0.0576843	0.815	Ortholog(s) have ureidoglycolate lyase activity
orf19.5164	C7_02970W_A	ECM39	0.0576727	0.400888	Putative mannosyltransferase similar to S. cerevisiae Ecm39p, which has a role in Calcofluor white resistance; predicted Kex2p substrate; has HKEXRF motif
orf19.1545	C2_02270C_A		0.0576347	0.415668	Ortholog(s) have structural constituent of ribosome activity and mitochondrial small ribosomal subunit localization
orf19.7409	C3_06250W_A	ERV25	0.057564	0.399585	Component of COPII-coated vesicles; transcript induced upon filamentous growth; rat catheter biofilm repressed
orf19.3321	C1_01320W_A	MRS7	0.0574374	0.288569	Member of the LETM1-like protein family, mitochondrial membrane protein
orf19.592	CR_08040W_A		0.0574284	0.556947	Ortholog of S. cerevisiae YNL092W and S. pombe SPBC1778.07; a putative N2227-like methyltransferase; Hap43-repressed gene
orf19.2277	C2_07210C_A	TPK2	0.0574282	0.375552	cAMP-dependent protein kinase catalytic subunit; isoform of Tpk1; involved in regulation of filamentation, phenotypic switching and mating; needed for epithelial cell damage, engulfment and oral virulence in mice
orf19.2947	C1_02590C_A	SNZ1	0.0574135	0.560367	Stationary phase protein; vitamin B synthesis; induced byyeast-hypha switch, 3-AT or in azole-resistant strain overexpressing MDR1; soluble in hyphae; regulated by Gcn4, macrophage; Spider biofilm induced; rat catheter biofilm repressed
orf19.837	C2_03870W_A	GNA1	0.0574106	0.506022	Glucosamine-6-phosphate acetyltransferase; enzyme of UDP-GlcNAc biosynthesis; required for viability in absence of GlcNAc supplementation; required for persistent infection and wild-type virulence in mouse systemic infection
orf19.2457	C1_05920W_A		0.0573736	0.865195	Protein of unknown function; induced during chlamydospore formation in both C. albicans and C. dubliniensis; Spider biofilm induced
orf19.2889	C4_06450W_A		0.0572835	0.628936	Ortholog(s) have role in ATP-dependent chromatin remodeling, chromatin remodeling, histone exchange and positive regulation of cellular response to phosphate starvation, more
orf19.7410	C3_06230W_A	CYM1	0.0571572	0.447616	Putative metalloprotease of the mitochondrial intermembrane space; rat catheter biofilm induced
orf19.2276	C2_07200W_A		0.0570813	0.390239	Ortholog(s) have RNA-directed 5'-3' RNA polymerase activity
orf19.2306	C1_11100W_A		0.0569683	0.462427	Ortholog(s) have acireductone dioxygenase (Ni2+-requiring) activity and role in L-methionine salvage from methylthioadenosine
orf19.6136	CR_07320C_A		0.0569559	0.327798	Ortholog of S. cerevisiae Mrpl4, a mitochondrial ribosomal protein of the large subunit; repressed by nitric oxide
orf19.5054	C1_07840W_A		0.0568642	0.370664	Putative quinolinate phosphoribosyl transferase, involved in NAD biosynthesis; Hap43p-repressed gene
orf19.2651	C5_03280W_A	CAM1-1	0.0567718	0.354406	Putative translation elongation factor; downregulated upon phagocytosis by murine macrophages; Hap43-induced gene; Spider biofilm repressed
orf19.1665	C3_01810C_A	MNT1	0.0566364	0.393518	Alpha-1,2-mannosyl transferase; predicted type II Golgi membrane protein; adds 2nd mannose during cell-wall mannoprotein biosynthesis; required for wild-type virulence and adherence to epithelial cells; Hap43-induced
orf19.1805	CR_04930W_A	PEX14	0.0565415	0.459036	Ortholog(s) have protein-macromolecule adaptor activity, role in protein import into peroxisome matrix, docking and Pex17p-Pex14p docking complex, peroxisomal importomer complex, peroxisomal membrane, peroxisome localization
orf19.3013	C1_03210C_A	CDC12	0.0565291	0.344467	Septin; essential for viability; forms ring at sites of cell division and also forms filaments in mature chlamydospore; filamentous growth induced; regulated by Nrg1, Tup1, tyrosol and cell density; rat catheter biofilm repressed
orf19.4018	C5_05250C_A		0.0563741	0.463685	Ortholog(s) have structural constituent of ribosome activity and mitochondrial small ribosomal subunit localization
orf19.7426	C3_06410C_A		0.0562702	0.531584	Ortholog(s) have protein-disulfide reductase activity, role in cellular protein-containing complex assembly, protein N-linked glycosylation and oligosaccharyltransferase complex localization
orf19.2266	C2_07110C_A		0.0561872	0.453365	Ortholog(s) have ATPase, DNA binding, nucleosome binding activity, role in sister chromatid cohesion and Isw1a complex localization
orf19.5856	C3_04120C_A		0.056163	0.605811	Membrane-localized protein of unknown function
orf19.3696	C7_02680W_A	TOM22	0.0559381	0.396201	Putative mitochondrial import receptor subunit; colony morphology-related gene regulation by Ssn6
orf19.414	C1_05500W_A	RSM22	0.0559339	0.494793	Predicted mitochondrial small ribosomal subunit; rat catheter and Spider biofilm induced
orf19.4133	C5_01430C_A		0.0559113	0.436678	Protein wth a predicted role in transcription from RNA polymerase II promoters; Spider biofilm induced
orf19.1589.1	C2_02640C_A	BNA32	0.055846	0.907388	Has domain(s) with predicted catalytic activity, pyridoxal phosphate binding activity and role in biosynthetic process
orf19.305	C3_03080W_A		0.0557767	0.50701	Protein of unknown function; upregulated in a cyr1 null mutant
orf19.7358	C3_05770C_A	SAM50	0.0557501	0.462145	Predicted component of the SAM complex involved in mitochondrial protein import
orf19.2455	C1_05930C_A		0.055597	0.556889	Ortholog(s) have glutathione hydrolase activity, omega peptidase activity, peptidase activity, role in glutathione catabolic process and cytoplasm, glutathione hydrolase complex, nuclear periphery localization
orf19.3982	C5_04940W_A		0.0555641	0.795188	Maltase; induced during growth on sucrose; induced by alpha pheromone in SpiderM medium; early-stage flow model biofilm indced
orf19.6131	CR_07380C_A	KSR1	0.0555476	0.466587	3-ketosphinganine reductase, catalyzes the second step in phytosphingosine synthesis
orf19.2514	C3_01120W_A		0.0555083	0.494022	Predicted methyltransferase; rat catheter biofilm induced
orf19.7050	C7_00690W_A	NOP15	0.0554669	0.327644	Nucleolar ribosome biogenesis factor; hyphal-induced expression; Hap43-induced; rat catheter biofilm induced
orf19.5785	C2_03110W_A		0.0553181	0.876819	Protein of unknown function; upregulated in a cyr1 or ras1 null mutant; induced by nitric oxide
orf19.578	C5_00760W_A		0.0552532	0.631632	Ortholog(s) have GTPase activator activity and role in activation of GTPase activity, endocytosis, exocytosis, formin-nucleated actin cable assembly, regulation of GTPase activity, regulation of protein localization
orf19.7149	C7_04240C_A		0.0552397	0.486549	Putative GTPase inhibitor; predicted role in endocytosis, protein targeting to vacuole; rat catheter biofilm repressed
orf19.6076	C1_00320W_A		0.0551648	0.563593	Ortholog(s) have cargo adaptor activity, role in intracellular protein transport, retrograde transport, endosome to Golgi and endosome, retromer complex, retromer, cargo-selective complex localization
orf19.6156	C3_00840C_A		0.0550778	0.550164	Ortholog of S. cerevisiae : AIM11, C. glabrata CBS138 : CAGL0I04928g, C. dubliniensis CD36 : Cd36_80770, C. parapsilosis CDC317 : CPAR2_102260 and C. auris B8441 : B9J08_002841
orf19.7485	CR_00490W_A		0.0550583	0.342273	Putative mitochondrial ribosomal protein of the large subunit; Hap43p-repressed gene; ortholog of S. cerevisiae MRPL9
orf19.4105	C2_06130W_A	CSM3	0.0550381	0.589586	Putative subunit of a replication fork-pausing checkpoint complex
orf19.783	C1_04630C_A		0.0550349	0.588428	Ortholog(s) have role in endocytosis, phospholipid translocation, retrograde vesicle-mediated transport, Golgi to endoplasmic reticulum, vacuole organization
orf19.2452	C1_05950C_A		0.0549667	0.391067	Protein of unknown function; induced in high iron; repressed in core caspofungin response; ketoconazole-repressed; colony morphology-related gene regulation by Ssn6; possibly subject to Kex2 processing
orf19.1481	C2_01700C_A	HAP42	0.0549549	0.604989	Predicted transcription factor; possibly an essential gene, disruptants not obtained by UAU1 method
orf19.596.1	CR_08020C_A	NOP10	0.0549494	0.324699	Small nucleolar ribonucleoprotein; flucytosine induced
orf19.2611	CR_02110W_A	MCM6	0.0546856	0.517056	Putative MCM DNA replication initiation complex component; mRNA expression peak at cell-cycle M/G1 phase; regulated by tyrosol and cell density; repressed by alpha pheromone in SpiderM medium; Hap43-induced gene
orf19.5528	C6_02590C_A	MOB1	0.0545703	0.49554	Putative mitotic exit network component; periodic mRNA expression, peak at cell-cycle G2/M phase
orf19.7279	CR_08840C_A	NIT2	0.0544364	0.5361	Putative carbon-nitrogen hydrolase; rat catheter biofilm repressed
orf19.151	C2_04690C_A	TPO5	0.0544237	0.606566	Putative polyamine transporter; mutation confers hypersensitivity to toxic ergosterol analog; hyphal induced; macrophage induced
orf19.2418	CR_03080C_A		0.0544049	0.662379	Ortholog of C. dubliniensis CD36 : Cd36_28190, C. parapsilosis CDC317 : CPAR2_802530, Candida tenuis NRRL Y-1498 : CANTEDRAFT_109615 and Debaryomyces hansenii CBS767 : DEHA2A12650g
orf19.1628	C3_02170C_A	LAP41	0.0543968	0.396363	Putative aminopeptidase yscI precursor; mutant is viable; protein present in exponential and stationary growth phase yeast cultures; Spider biofilm repressed
orf19.6462	C7_02470C_A		0.0543746	0.514136	Ortholog(s) have EMC complex localization
orf19.1944	C5_01250W_A	GPR1	0.0543578	0.594362	Plasma membrane G-protein-coupled receptor of the cAMP-PKA pathway; detects lactate and triggers signaling pathway that regulates beta-glucan masking and immune evasion; binds Gpa2; regulates HWP1 and ECE1; required for WT hyphal growth
orf19.6887	C2_05760C_A		0.0543387	0.424076	Predicted ORF from Assembly 19; repressed by nitric oxide; removed from Assembly 20; subsequently reinstated in Assembly 21 based on comparative genome analysis
orf19.744	C4_05140C_A	GDB1	0.0542843	0.591118	Putative glycogen debranching enzyme; expression is regulated upon white-opaque switch; regulated by Nrg1, Tup1; rat catheter biofilm repressed
orf19.5597.1	C6_03130W_A		0.0542648	0.411602	Has domain(s) with predicted proton-transporting ATP synthase activity, rotational mechanism, proton-transporting ATPase activity, rotational mechanism activity and role in ATP synthesis coupled proton transport
orf19.4290	C5_02710W_A	TRR1	0.0540834	0.450652	Thioredoxin reductase; regulated by Tsa1/Tsa1B, Hap43; induced by nitric oxide, peroxide; oxidative stress-induce via Cap1; induced by human neutrophils; stationary phase enriched protein
orf19.233.1	C3_02450W_A	HRT1	0.0540514	0.440822	Ortholog of S. cerevisiae Hrt1; component of a nuclear ubiquitin-protein ligase complex involved in cell cycle control; induced by hydroxyurea; Spider biofilm induced
orf19.3034	C1_03350C_A	RLI1	0.0540447	0.507388	Member of RNase L inhibitor (RLI) subfamily of ABC family; predicted not to be a transporter; regulated by Sef1p, Sfu1p, and Hap43p
orf19.1202	C6_00400C_A		0.0540445	0.550835	Ortholog of C. dubliniensis CD36 : Cd36_60350, C. parapsilosis CDC317 : CPAR2_603550, C. auris B8441 : B9J08_000521 and Candida tenuis NRRL Y-1498 : CANTEDRAFT_114325
orf19.3658	C6_00710W_A		0.054037	0.57915	Ortholog(s) have integral component of endoplasmic reticulum membrane localization
orf19.6369	CR_08100C_A	RIO2	0.0540123	0.470415	Putative serine kinase with a predicted role in the processing of the 20S pre-rRNA into mature 18S rRNA; null mutants are hypersensitive to caspofungin
orf19.4322	C5_02970W_A	DAP2	0.0540072	0.595443	Putative dipeptidyl aminopeptidase; transcriptionally regulated during macrophage response
orf19.96	C6_00950C_A	TOP1	0.0539427	0.335902	DNA topoisomerase I; required for wild-type growth and for wild-type mouse virulence; sensitive to camptothecin; induced upon adherence to polystyrene; rat catheter biofilm induced
orf19.1161	C1_11590W_A	PLD1	0.0538854	0.42403	Phospholipase D1; required for phosphatidic acid and for most diacylglycerol production; required for wild-type mouse virulence, but not rat oral virulence; mutant defect in hyphal growth on solid substrates; similar to S. cerevisiae Spo14p
orf19.1516	C2_02020W_A		0.0538496	0.35813	Ortholog(s) have thiol-dependent deubiquitinase activity and role in negative regulation of gluconeogenesis, proteasome-mediated ubiquitin-dependent protein catabolic process
orf19.2394	CR_03300C_A		0.0538462	0.94349	Ortholog(s) have aldehyde dehydrogenase (NAD+) activity, role in response to furfural and intracellular anatomical structure localization
orf19.1111	C5_03830C_A		0.0538215	0.478331	Ortholog(s) have chromatin binding, molecular adaptor activity and role in RNA polymerase II preinitiation complex assembly, chromatin organization, histone acetylation, transcription by RNA polymerase II
orf19.5614	C6_03260W_A		0.0538085	0.484004	Putative ribonuclease H1; possibly an essential gene, disruptants not obtained by UAU1 method; flow model biofilm induced; Spider biofilm induced
orf19.4439.1	C1_07280C_A		0.0537329	0.731777	Ortholog(s) have role in nucleotide-excision repair, phosphorylation of RNA polymerase II C-terminal domain, transcription by RNA polymerase II, transcription initiation from RNA polymerase II promoter
orf19.3826	C4_04560C_A		0.053713	0.504949	Predicted transmembrane protein with a role in cell wall polymer composition; Plc1-regulated; Spider biofilm induced
orf19.6623	CR_05910W_A		0.0536445	0.518634	Ortholog(s) have RNA polymerase II complex binding activity and role in chromatin-mediated maintenance of transcription, transcription elongation from RNA polymerase II promoter
orf19.2347	C1_10720C_A	MNN2	0.0536203	0.386756	Alpha-1,2-mannosyltransferase; similar to S. cerevisiae Mnn2; role in cell wall integrity, temperature sensitivity; iron utilization in low iron; Tn mutation affects filamentous growth; filament induced; increased chitin exposes beta-glucan
orf19.2614	CR_02140W_A	RSR1	0.0536137	0.581628	RAS-related protein; GTP/GDP cycling required for wild-type polar bud site selection, hyphal growth guidance; role in systemic virulence in mouse; geranylgeranylation predicted; suppresses S. cerevisiae cdc24-4 mutant heat sensitivity
orf19.6062	C1_00460W_A		0.05357	0.333477	Putative TIM23 translocase complex subunit; membrane-localized; Hap43-repressed
orf19.3639	C2_08420W_A		0.0535608	0.654267	Ortholog(s) have DNA-3-methyladenine glycosylase activity, alkylbase DNA N-glycosylase activity, damaged DNA binding activity
orf19.4540	C1_01830C_A	UBC8	0.0535587	0.534851	Predicted ubiquitin-conjugating enzyme that negatively regulates gluconeogenesis by mediating the glucose-induced ubiquitination of fructose-1,6-bisphosphatase; induced by alpha pheromone in SpiderM medium
orf19.7089	C7_00320C_A	PMR1	0.0534978	0.406779	Secretory pathway P-type Ca2+/Mn2+-ATPase; calcium pump involved in control of calcium homeostasis; required for protein glycosylation and cell wall maintenance; required for hyphal tip oscillation in semisolid substrate
orf19.4933	C1_13070C_A	FAD3	0.0534627	0.560418	Omega-3 fatty acid desaturase; production of alpha-linolenic acid, a major component of membranes; caspofungin induced; Plc1-regulated; colony morphology-related gene regulation by Ssn6; Spider biofilm induced, flow model biofilm repressed
orf19.641	CR_05130C_A		0.0534097	0.522626	Ortholog(s) have role in protein folding and endoplasmic reticulum localization
orf19.4497	C2_04530W_A	MED8	0.0534019	0.716963	Ortholog(s) have RNA polymerase II cis-regulatory region sequence-specific DNA binding, TBP-class protein binding, protein-macromolecule adaptor activity, transcription corepressor activity
orf19.6083	C1_00200C_A		0.0534016	0.661799	Has domain(s) with predicted nucleic acid binding, nucleotide binding activity
orf19.490	CR_04070W_A	NAT5	0.0533955	0.447768	Subunit of the N-terminal acetyltransferase NatA; Spider biofilm repressed
orf19.4750	C1_08910C_A		0.0533606	0.589971	Ortholog of C. dubliniensis CD36 : Cd36_08410, C. parapsilosis CDC317 : CPAR2_301700, C. auris B8441 : B9J08_004186 and Candida tenuis NRRL Y-1498 : cten_CGOB_00267
orf19.5204	C2_05810W_A		0.0533226	0.774164	Ortholog(s) have role in cellular response to methylmercury
orf19.4901	C1_10310W_A		0.0533216	0.767968	Predicted methyltransferase; Spider biofilm induced
orf19.3198	C5_01770C_A	OBPA	0.0533111	0.410668	Similar to oxysterol binding protein; non-sex gene located within the MTLa mating-type-like locus; Plc1p-regulated
orf19.7300	CR_09040W_A		0.053271	0.706373	Protein of unknown function; Spider biofilm induced
orf19.1828	C1_06210W_A	BUD16	0.0532333	0.638129	Putative pyridoxal kinase; a key enzyme in pyridoxal 5'-phosphate synthesis, the active form of vitamin B6; involved in bud-site selection and genome integrity in S. cerevisiae; induced by alpha pheromone in SpiderM medium
orf19.2098	C2_00340C_A	ARO8	0.0531611	0.473524	Aromatic transaminase of the Ehrlich fusel oil pathway of aromatic alcohol biosynthesis; Rim101 independent alkaline induction; protein abundance affected by URA3 expression in CAI-4 strain; Gcn4-regulated; stationary phase enriched
orf19.4857	C1_09910C_A		0.0531492	0.619063	Protein with a dual-specificity phosphatase domain; Hap43-induced gene
orf19.3624	C2_08550C_A	MSU1	0.053136	0.486432	Exoribonuclease, along with helicase Suv3p forms a two-component complex (mtEXO) responsible for mitochondrial RNA degradation
orf19.587	C5_00840W_A		0.0531178	0.547835	Ortholog(s) have transcription export complex localization
tE(UUC)6	C3_04010C_A	tE(UUC)6	0.0530344	0.982985	tRNA-Glu, predicted by tRNAscan-SE; UUC anticodon
orf19.4643	C4_01420W_A		0.0529973	0.608166	Ortholog of C. dubliniensis CD36 : Cd36_41430, Candida tropicalis NEW ASSEMBLY : CTRG1_00187, Candida tropicalis MYA-3404 : CTRG_00187 and Candida albicans WO-1 : CAWG_03642
[truncated: 4,264 more rows]

## Sheet: 5 min diff
ORF19 ID	GenBank (CGD)	Gene	log2FoldChange	pvalue	Description
orf19.513	CR_04250W_A	RON1	-3.18467	0.0219929	Protein with a DNA-binding domain, similar to S. cerevisiae meiosis-specific transcription factor Ndt80p; regulates genes of N-acetylglucosamine (GlcNAc) catabolism; required for GlcNAc-induced hyphal growth
orf19.3638	C2_08430C_A	PGA46	-2.60008	0.0207026	Putative GPI-anchored protein; secreted; fluconazole-induced
tR(UCU)4	C1_02540C_A	tR(UCU)4	-1.95282	0.0473053	tRNA-Arg, predicted by tRNAscan-SE; UCU anticodon
orf19.2038	C2_00860C_A		-1.81149	0.000830595	Protein of unknown function; Spider biofilm induced
orf19.4463	C1_03890W_A		-1.56673	0.0249134	Ortholog of Candida albicans WO-1 : CAWG_01004
orf19.2713	C4_02820W_A		-1.34368	0.0176288	Ortholog(s) have D-loop DNA binding, Y-form DNA binding, double-stranded DNA binding, four-way junction DNA binding activity, role in reciprocal meiotic recombination and MutSgamma complex, nuclear chromosome localization
orf19.689	C6_01990W_A	PLB1	-1.31828	0.0188442	Phospholipase B; host cell penetration and virulence in mouse systemic infection; Hog1-induced; signal sequence, N-glycosylation, and Tyr phosphorylation site; induced in fluconazole-resistant strains; rat catheter biofilm repressed
orf19.7585	CR_10100C_A	INO1	-1.26483	2.57196e-05	Inositol-1-phosphate synthase; antigenic in human; repressed by farnesol in biofilm or by caspofungin; upstream inositol/choline regulatory element; glycosylation predicted; rat catheter, flow model induced; Spider biofilm repressed
orf19.1868	C2_07570W_A	RNR22	-1.01347	0.00878413	Putative ribonucleoside diphosphate reductase;colony morphology-related gene regulation by Ssn6; transcript regulated by tyrosol and cell density; Hap43-repressed; Spider biofilm induced
snR31a	C1_09560C_A		-0.953612	0.041392	H/ACA box small nucleolar RNA (snoRNA)
snR35c	CR_05470C_A		-0.873296	0.0369277	H/ACA box small nucleolar RNA (snoRNA)
orf19.3526	C2_04940C_A	ITR1	-0.857044	1.36931e-18	MFS inositol transporter; uptake of exogenous inositol; 12 transmembrane motifs; expressed in rich medium; fluconazole, caspofungin repressed; possibly essential (UAU1 method); flow model, rat catheter and Spider biofilm induced
orf19.164	CR_02570C_A		-0.798258	0.00944027	Ortholog(s) have triglyceride lipase activity, role in triglyceride catabolic process and peroxisomal matrix localization
orf19.2371	C7_02610C_A		-0.755256	5.34532e-11	Putative Gag protein of retrotransposon Tca2; separated by a stop codon from Pol protein orf19.2372; likely translated as single polyprotein that includes Gag, reverse transcriptase, protease, and integrase; rat catheter biofilm repressed
orf19.5902	C3_04480C_A	RAS2	-0.735117	0.00266743	Protein similar to S. cerevisiae Ras2; has opposite effects to Ras1; Tn mutation affects filamentous growth; rat catheter and Spider biofilm induced
orf19.539	CR_04480C_A	LAP3	-0.730124	0.00130184	Putative aminopeptidase; positively regulated by Sfu1; clade-associated gene expression; virulence-group-correlated expression; induced by alpha pheromone in SpiderM medium; Hap43-induced; Spider and flow model biofilm induced
orf19.7278	C1_14630C_A		-0.712531	0.00236665	Similar to a region of the Tca2 (pCal) retrotransposon, which is present in strain hOG1042 as 50 to 100 copies of a linear dsDNA; rat catheter biofilm repressed
orf19.4335	C5_03060C_A	TNA1	-0.691135	0.0145248	Putative nicotinic acid transporter; detected at germ tube plasma membrane by mass spectrometry; transcript induced upon phagocytosis by macrophage; rat catheter biofilm induced
orf19.411	C1_05540C_A		-0.68656	5.0464e-05	Protein similar to GTPase regulators; induced in low iron; transcript activated by Mnl1 under weak acid stress; Hap43-, Sfu1- and Sef1-regulated; flow model biofilm induced, Spider biofilm induced
orf19.2372	C7_02600C_A		-0.672759	1.76826e-06	Pol protein of retrotransposon Tca2; separated by a stop codon from Gag protein orf19.2371; likely translated as single polyprotein with Gag, reverse transcriptase, protease, and integrase; rat catheter biofilm repressed
orf19.5437	C3_00320W_A	RHR2	-0.660465	0.0167223	Glycerol 3-phosphatase; roles in osmotic tolerance, glycerol accumulation in response to salt; Spider/flow model biofilm induced; regulated by macrophage, stress, yeast-hyphal switch, pheromone, Gcn4, Hog1, Nrg1, Tup1
snR8a	C1_11780W_A		-0.656343	0.0421599	H/ACA box small nucleolar RNA (snoRNA)
orf19.6882	C2_05700W_A	OSM1	-0.653116	0.0367355	Putative flavoprotein subunit of fumarate reductase; soluble protein in hyphae; caspofungin repressed; stationary phase enriched protein; flow model biofilm induced; Spider biofilm repressed
orf19.1926	C5_01400W_A	SEF2	-0.650239	0.000674442	Zn(II)2Cys6 transcription factor, required for normal resistance to copper; repressed by Sfu1 in high-iron conditions; regulated by Sef1, Sfu1, and Hap43; rat catheter and Spider biofilm induced
orf19.1980	C5_00870C_A	GIT4	-0.644821	0.0242318	Glycerophosphocholine transporter; fungal-specific (no human or murine homolog); possibly an essential gene, disruptants not obtained by UAU1 method; Hap43p-repressed gene
snR10a	C1_10130W_A		-0.633531	0.000625467	H/ACA box small nucleolar RNA (snoRNA)
orf19.1862	C2_07630C_A		-0.626754	0.00629924	Possible stress protein; increased transcription associated with CDR1 and CDR2 overexpression or fluphenazine treatment; regulated by Sfu1, Nrg1, Tup1; stationary phase enriched protein; Spider biofilm induced
snR17A	C3_04150W_A		-0.587279	0.0220412	U3 small nucleolar RNA (snoRNA)
orf19.2809	C3_04000C_A	CTN3	0.581707	0.00301866	Peroxisomal carnitine acetyl transferase; no obvious metabolic, hyphal, virulence defects in Ura+ strain; induced by macrophage engulfment, hyphal growth, starvation, nonfermentable carbon sources; rat catheter, Spider biofilm induced
orf19.3432.1	C6_01530C_A	PMP1	0.591565	0.0207714	Protein similar to S. cerevisiae small proteolipid associated with plasma membrane ATPase Pma1p; null mutant exhibits no obvious defects
orf19.996	C1_10520W_A		0.593677	0.0114179	Protein with a predicted leucine-rich repeat domain; possibly an essential gene, disruptants not obtained by UAU1 method
orf19.780	C1_04660W_A	DUR1,2	0.597919	5.47854e-15	Urea amidolyase; hydrolyzes urea to CO2; use of urea as N source and for hyphal switch in macrophage; regulated by Nrg1/Hap43; required for virulence; promotes mouse kidney and brain colonization; rat catheter and flow model biofilm induced
orf19.1614	C3_02310W_A	MEP1	0.614534	0.000248054	Ammonium permease; Mep1 more efficient permease than Mep2, Mep2 has additional regulatory role; 11 predicted transmembrane regions; low mRNA abundance; hyphal downregulated; flow model biofilm induced
orf19.5763	C6_03880W_A		0.617595	0.00142565	Has domain(s) with predicted oxidoreductase activity and role in metabolic process
orf19.2515	C3_01130C_A		0.623495	0.0402928	ZZ-type zinc finger protein; rat catheter and Spider biofilm induced
orf19.3974	C5_04880C_A	PUT2	0.631277	1.21051e-06	Putative delta-1-pyrroline-5-carboxylate dehydrogenase; alkaline upregulated; protein present in exponential and stationary growth phase yeast cultures; flow model biofilm induced; Spider biofilm induced
orf19.1449	C2_01450C_A		0.632255	0.00174927	Protein of unknown function; induced in azole-resistant strain that overexpresses MDR1; protein present in exponential and stationary growth phase yeast cultures; Spider biofilm induced
orf19.5000	C1_13630W_A	CYB2	0.637431	0.00126216	Putative cytochrome b2 precursor; induced in high iron; alkaline repressed; colony morphology-related gene regulation by Ssn6; Hap43-repressed; pider biofilm induced
orf19.646	CR_05050W_A	GLN1	0.638355	5.30847e-10	Putative glutamate synthase; regulated by Tsa1, Tsa1B under H2O2 stress conditions; Spider biofilm induced
orf19.3675	C1_02180W_A	GAL7	0.646685	8.78703e-07	Putative galactose-1-phoshphate uridyl transferase; downregulated by hypoxia, upregulated by ketoconazole; macrophage/pseudohyphal-repressed
orf19.5215	C2_05950C_A	TES15	0.650409	0.00350019	Putative acyl-CoA thioesterase; Hap43-repressed; Spider biofilm induced
orf19.6143	CR_07250C_A		0.650966	0.000218333	Predicted long-chain-alcohol oxidase; Spider biofilm induced
orf19.3439	C6_01450C_A		0.651229	1.70457e-10	Protein of unknown function; Cyr1-repressed; rat catheter and Spider biofilm induced
orf19.3931	C5_04440C_A	SFC1	0.652127	0.00156291	Putative succinate-fumarate transporter; involved in repression of growth on sorbose; alkaline induced; rat catheter biofilm induced; Spider biofilm induced
orf19.1344	C7_03310W_A		0.663975	0.000442373	Protein of unknown function; fluconazole-induced; Spider biofilm induced
orf19.6306	CR_04870C_A		0.679998	2.07141e-05	Trimethylaminobutyraldehyde dehydrogenase, the third enzyme of the carnitine biosynthesis pathway
orf19.7566	CR_09920W_A		0.701593	0.025049	Predicted amino acid transport domain; transcript upregulated in clinical strains from HIV+ patients with oral candidiasis; alkaline upregulated by Rim101; rat catheter, Spider and flow model biofilm induced
orf19.3674	C1_02170C_A	GAL102	0.712294	0.00280148	UDP-glucose 4,6-dehydratase; role in mannosylation of cell wall proteins; mutation confers hypersensitivity to toxic ergosterol analog; overlaps orf19.3673; Spider biofilm induced
orf19.5125	C7_03280C_A		0.714012	0.0433792	Protein of unknown function; induced by ketoconazole; Spider, F-12/CO2 and flow model biofilm induced
orf19.854	C2_03640W_A	UGA11	0.73124	2.96561e-07	Putative gamma-aminobutyrate (GABA) transaminase; macrophage-induced; overlaps orf19.854.1, which is a region annotated as a blocked reading frame; Spider biofilm induced
orf19.4063	C1_05080W_A	GPT1	0.746554	0.014034	GABA/polyamine transporter; 9 to 11 membrane spanning segments; complements GABA uptake defect of an S. cerevisiae uga4 put4 gap1 triple mutant; complements growth of an S. cerevisiae spe1 mutant under polyamine limitation
orf19.94	C6_00930C_A		0.75408	0.000122889	Protein of unknown function; Spider biofilm induced
orf19.4384.1	CR_03580C_A		0.75503	9.53751e-05	Putative MFS transporter; predicted ORF in Assembly 20; removed from Assembly 21; restored based on conservation among several Candida species
orf19.3672	C1_02150W_A	GAL10	0.769978	0.0452222	UDP-glucose 4-epimerase; galactose utilization; mutant has cell wall defects and increased filamentation; GlcNAc-, fluconazole- and ketoconazole-induced; stationary phase enriched protein; rat catheter and flow model biofilm induced
orf19.6805	C3_06950W_A		0.785306	0.00423689	Protein of unknown function; Spider biofilm induced
orf19.2168	C2_08170W_A		0.787801	0.0346338	Putative sterol deacetylase; flow model biofilm induced; rat catheter biofilm repressed
orf19.1325	C4_03540C_A	ECM38	0.804488	0.00106398	Putative gamma-glutamyltransferase; alkaline upregulated; Spider biofilm induced; possibly an essential gene, disruptants not obtained by UAU1 method
orf19.5037	C4_03820C_A	HRQ2	0.834232	0.00332622	Protein of unknown function; mutants are viable; rat catheter and Spider biofilm induced
orf19.2685	C4_03070W_A	PGA54	0.83552	2.33586e-07	GPI-anchored protein; Hog1-repressed; induced in cyr1 or efg1 mutant or in hyphae; colony morphology-related gene regulation by Ssn6; induced in RHE model; mRNA binds She3; regulated in Spider biofilms by Tec1, Egf1, Ntd80, Rob1, Brg1
orf19.4274	C5_02600W_A	PUT1	0.841061	4.57147e-08	Putative proline oxidase; alkaline upregulated by Rim101; flow model biofilm induced; Spider biofilm induced
orf19.4384	CR_03450W_A	HXT5	0.854952	3.2231e-06	Putative sugar transporter; induced by ciclopirox olamine; Snf3-induced; alkaline repressed; colony morphology-related gene regulation by Ssn6; possibly essential gene
orf19.3670	C1_02130C_A	GAL1	0.891649	0.0240332	Galactokinase; galactose, Mig1, Tup1, Hap43 regulated; fluconazole, ketoconazole-induced; stationary phase enriched protein; GlcNAc-induced protein; farnesol, hypoxia-repressed in biofilm; rat catheter and Spider biofilm induced
orf19.1288	C3_00810C_A	FOX2	0.952598	4.45992e-17	3-hydroxyacyl-CoA epimerase; fatty acid beta-oxidation; induced by phagocytosis; regulated by Mig1, by white-opaque switch, by DNA methylation; transcriptional activation by oleate requires Ctf1; rat catheter and Spider biofilm induced
orf19.3435	C6_01490C_A		0.958106	0.000169308	Ortholog of Candida albicans WO-1 : CAWG_05215
orf19.1307	C4_03710C_A		0.963661	1.14546e-07	Predicted membrane protein; rat catheter biofilm induced
orf19.111	C6_01060C_A	CAN2	0.991729	0.00369621	Basic amino acid permease; arginine metabolism; regulated by Nrg1/Tup1; caspofungin, flucytosine induced; colony morphology-related regulation by Ssn6; Hap43-repressed; rat catheter and Spider biofilm induced; promoter bound by Efg1
orf19.1473	C2_01630W_A		1.05006	0.0327391	2-hydroxyacid dehydrogenase domain-containing protein; Hap43-repressed gene; induced by alpha pheromone in SpiderM medium
orf19.4121	C2_05990C_A		1.05821	0.000716493	Predicted thioesterase/thiol ester dehydrase-isomerase; Spider biofilm induced
orf19.7356	C3_05750C_A		1.07292	0.00131532	Ortholog of C. parapsilosis CDC317 : CPAR2_807080, C. dubliniensis CD36 : Cd36_85690, Candida metapsilosis : CMET_5772 and Candida tropicalis NEW ASSEMBLY : CTRG1_CGOB_00191
orf19.742	C4_05130C_A	ALD6	1.09484	3.45466e-10	Putative aldehyde dehydrogenase; stationary phase enriched protein; expression regulated upon white-opaque switch; rat catheter biofilm induced; rat catheter and Spider biofilm induced
orf19.1523	C2_02060C_A	FMO1	1.1532	9.95823e-09	Putative oxidoreductase; mutation confers hypersensitivity to toxic ergosterol analog, and to amphotericin B
orf19.1655	C3_01930W_A	PXP2	1.15742	8.56682e-06	Putative acyl-CoA oxidase; enzyme of fatty acid beta-oxidation; induced during macrophage infection; opaque specific transcript; putative peroxisome targeting signal; Spider biofilm induced
orf19.3434	C6_01500C_A	TRY5	1.20813	2.56555e-05	Zn(II)2Cys6 transcription factor; regulator of yeast form adherence; required for yeast cell adherence to silicone substrate
orf19.3981	C5_04930C_A	MAL31	1.22242	0.00209447	Putative high-affinity maltose transporter; transcript is upregulated in clinical isolates from HIV+ patients with oral candidiasis; alkaline induced; Spider biofilm induced
orf19.3152	C2_06700W_A	AMO2	1.23443	0.00117813	Protein similar to A. niger predicted peroxisomal copper amino oxidase; mutation confers hypersensitivity to toxic ergosterol analog; F-12/CO2 early biofilm induced
orf19.3668	C1_02110C_A	HGT2	1.24879	0.0279971	Putative MFS glucose transporter; 20 member C. albicans glucose transporter family; 12 probable membrane-spanning segments; expressed in rich medium with 2% glucose; rat catheter and Spider biofilm induced
orf19.6222.1	C1_06870C_A		1.26812	6.55024e-10	Ortholog of C. parapsilosis CDC317 : CPAR2_208910, Candida tenuis NRRL Y-1498 : CANTEDRAFT_114047, Debaryomyces hansenii CBS767 : DEHA2D14388g and Pichia stipitis Pignal : PICST_37629
orf19.6993	C3_05580C_A	GAP2	1.30533	3.68418e-06	General broad specificity amino acid permease; ketoconazole, flucytosine repressed; Ssy1-dependent histidine induction; regulated by Nrg1, Tup1; colony morphology-related gene regulation by Ssn6; Spider and flow model biofilm induced
orf19.5169	C7_02920W_A		1.30912	6.29047e-06	Has domain(s) with predicted carbon-nitrogen ligase activity, with glutamine as amido-N-donor, hydrolase activity
orf19.5447	C3_00220W_A	HGT19	1.32578	0.0303851	Putative MFS glucose/myo-inositol transporter; 20 member family; 12 transmembrane segments, extended N terminus; expressed in rich medium; Hap43, phagocytosis, rat catheter, Spider and flow model biofilm induced
orf19.5514	C6_02450W_A		1.42353	4.41912e-20	Ortholog of S. pombe SPCC550.08, an N-acetyltransferase; transcript induced during growth in the mouse cecum
orf19.1327	C4_03520C_A	RBT1	1.57293	0.00290603	Cell wall protein with similarity to Hwp1; required for virulence; predicted glycosylation; fluconazole, Tup1 repressed; farnesol, alpha factor, serum, hyphal and alkaline induced; Rfg1, Rim101-regulated
orf19.935	C5_00540C_A	AGA1	1.67165	0.0153242	Protein with some similarity to agglutinin subunit; expression regulated upon white-opaque switch; Spider biofilm induced
orf19.2701	C4_02930W_A		1.69995	3.74907e-08	Protein of unknown function; Ras1 and Cyr1 repressed; rat catheter and Spider biofilm induced
orf19.4567	C4_02230C_A		1.72941	0.0271874	Catechol 1,2-dioxygenase (1,2-CTD), involved in degradation of aromatic compounds; Spider biofilm induced
orf19.3924	C5_04380C_A		1.80404	0.000644111	Ortholog of Candida albicans WO-1 : CAWG_04810
orf19.4551	C1_01740W_A	CTN1	1.80594	0.000225492	Carnitine acetyl transferase; required for growth on nonfermentable carbon sources, not for hyphal growth or virulence in mice; induced in macrophage; macrophage/pseudohyphal-repressed after 16 hr; rat catheter, Spider biofilm induced
orf19.4682	C4_01070W_A	HGT17	1.95106	1.0012e-08	Putative MFS family glucose transporter; 20 members in C. albicans; 12 probable membrane-spanning segments; induced at low (0.2%, compared to 2%) glucose in rich media; Spider biofilm induced
orf19.7094	C7_00280W_A	HGT12	2.04209	0.0208226	Glucose, fructose, mannose transporter; major facilitator superfamily; role in macrophage-induced hyphal growth; detected at germ tube plasma membrane by mass spectrometry; Snf3p-induced; 12 probable transmembrane segments
orf19.3232	CR_01220W_A		2.04497	8.59577e-06	Putative transporter; mutation confers hypersensitivity to toxic ergosterol analog; fungal-specific (no human or murine homolog)
orf19.5307	C4_04030W_A	JEN2	2.10766	5.58641e-16	Dicarboxylic acid transporter; regulated by glucose repression; induced by Rgt1; disruptants not obtained by UAU1 method; rat catheter and Spider biofilm induced
orf19.4936.1	C1_13100W_A		2.17747	0.009616	Putative adhesin-like protein; Spider biofilm induced
orf19.1321	C4_03570W_A	HWP1	2.26367	0.0263976	Hyphal cell wall protein; host transglutaminase substrate; opaque-, a-specific, alpha-factor induced; at MTLa side of conjugation tube; virulence complicated by URA3 effects; Bcr1-repressed in RPMI a/a biofilms; Spider biofilm induced
orf19.6169	C3_00920W_A	ATO1	2.40716	0.00777648	Putative fungal-specific transmembrane protein; induced by Rgt1; Spider biofilm induced
orf19.5975	C3_05050W_A	TRY4	2.56249	0.00987571	C2H2 transcription factor; fluconazole-repressed; induced in ssr1 mutant; required for yeast cell adherence to silicone substrate; Spider biofilm induced
tY(GUA)2	C3_01920C_A	tY(GUA)2	2.71391	0.0294073	tRNA-Tyr, predicted by tRNAscan-SE; GUA anticodon
orf19.655	C1_11480W_A	PHO84	3.04047	0.0174926	High-affinity phosphate transporter; transcript regulated by white-opaque switch; Hog1, ciclopirox olamine or alkaline induced; caspofungin, stress repressed; required for normal TORC1 function
orf19.2897	C4_06380W_A	SOU2	3.80903	0.0395221	Protein similar to Sou1; not required for utilization of L-sorbose; Spider biofilm induced
tY(GUA)1	C1_11820W_A	tY(GUA)1	4.10307	0.0139116	tRNA-Tyr, predicted by tRNAscan-SE; GUA anticodon
orf19.3374	C4_03470C_A	ECE1	5.07716	0.00689038	Candidalysin, cytolytic peptide toxin essential for mucosal infection; hypha-specific protein; regulated by Rfg1, Nrg1, Tup1, Cph1, Efg1, Hog1, farnesol, phagocytosis; fluconazole-induced; rat catheter and Spider biofilm induced

## Sheet: 90min all
ORF19 ID	GenBank (CGD)	Gene	log2FoldChange	pvalue	Description
orf19.3374	C4_03470C_A	ECE1	5.917	0.00273389	Candidalysin, cytolytic peptide toxin essential for mucosal infection; hypha-specific protein; regulated by Rfg1, Nrg1, Tup1, Cph1, Efg1, Hog1, farnesol, phagocytosis; fluconazole-induced; rat catheter and Spider biofilm induced
orf19.6139	CR_07290W_A	FRE7	4.64675	0.0308199	Copper-regulated cupric reductase; repressed by ciclopirox olamine or 17-beta-estradiol; induced by alkaline conditions or interaction with macrophage; Spider biofilm induced
orf19.6140	CR_07280W_A	FRE30	4.61689	0.0285399	Protein with similarity to ferric reductases; downregulated in response to amphotericin B, estradiol, or ciclopirox olamine, and upregulated by interaction with macrophage; un-merged from orf19.6139 in a revision of Assembly 21
tK(CUU)2	C3_04850C_A	tK(CUU)2	4.26444	0.21693	tRNA-Lys, predicted by tRNAscan-SE; CUU anticodon
orf19.6998	C3_05630W_A	GTT1	4.24577	0.220815	Putative glutathione S-transferase; downregulated upon adherence to polystyrene; regulated upon white-opaque switching; induced in the presence of human neutrophils; oxidative stress-induced via Cap1p; regulated by Gcn2p, Gcn4p
tL(CAA)2	C2_01080C_A	tL(CAA)2	4.22602	0.330198	tRNA-Leu, predicted by tRNAscan-SE; CAA anticodon
snR46a	C7_00540W_A		4.02057	0.379522	H/ACA box small nucleolar RNA (snoRNA)
orf19.3646	C6_00790C_A	CTR1	4.00669	0.0953956	Copper transporter; transcribed in low copper; induced Mac1, Tye7, macrophage interaction, alkaline pH via Rim101; 17-beta-estradiol repressed; complements S. cerevisiae ctr1 ctr3 copper transport mutant; flow model/Spider biofilm induced
tW(CCA)1	C1_12500C_A	tW(CCA)1	3.96302	0.393306	tRNA-Trp, predicted by tRNAscan-SE; CCA anticodon
orf19.1348	C2_08350C_A		3.78096	0.0166508	Ortholog of C. dubliniensis CD36 : Cd36_22500, Candida tropicalis NEW ASSEMBLY : CTRG1_01825, Candida tropicalis MYA-3404 : CTRG_01825 and Candida albicans WO-1 : CAWG_05921
tM(CAU)4	CR_08970W_A	tM(CAU)4	3.69851	0.444565	tRNA-Met, predicted by tRNAscan-SE; CAU anticodon
tQ(CUG)1	C5_00990W_A	tQ(CUG)1	3.67016	0.363244	tRNA-Gln, predicted by tRNAscan-SE; CUG anticodon
SNRNAU5	CR_00500C_A		3.61166	0.146763	Highly conserved U5 small nuclear RNA involved in splicing; exists predominantly as a short form lacking the 3' 18 nt of the annotated sequence, but full-length transcript is also present in vivo; ortholog of S. cerevisiae SNR7-L and SNR7-S
tA(AGC)4	C1_01020W_A	tA(AGC)4	3.42745	0.272745	tRNA-Ala, predicted by tRNAscan-SE; AGC anticodon
orf19.1930	C5_01380W_A	CFL5	3.39482	0.0101611	Ferric reductase; induced in low iron; ciclopirox olamine, flucytosine induced; amphotericin B, Sfu1 repressed; Tbf1, Hap43 induced
tG(UCC)1	C3_00970W_A	tG(UCC)1	3.28304	0.498931	tRNA-Gly, predicted by tRNAscan-SE; UCC anticodon
snR57	CR_06210C_A		3.26439	0.472913	C/D box small nucleolar RNA (snoRNA)
tY(GUA)4	C1_11830W_A	tY(GUA)4	3.2267	0.506571	tRNA-Tyr, predicted by tRNAscan-SE; GUA anticodon
tQ(UUG)5	C4_04680C_A	tQ(UUG)5	3.2267	0.506571	tRNA-Gln, predicted by tRNAscan-SE; UUG anticodon
orf19.1239	C4_05580C_A		3.2267	0.506571	Secreted protein; exogenously expressed protein is a substrate for Kex2 processing in vitro; fluconazole-regulated; Spider biofilm induced
orf19.7077	C7_00430W_A		3.17797	0.22837	Putative ferric reductase; induced by Mac1 under copper starvation; Plc1-regulated; Rim101-repressed
tS(CGA)1	C1_09890C_A	tS(CGA)1	3.16933	0.25901	tRNA-Ser, predicted by tRNAscan-SE; CGA anticodon
orf19.5636	C4_00130W_A	RBT5	3.09651	0.000575499	GPI-linked cell wall protein; hemoglobin utilization; Rfg1, Rim101, Tbf1, Fe regulated; Sfu1, Hog1, Tup1, serum, alkaline pH, antifungal drugs, geldamycin repressed; Hap43 induced; required for RPMI biofilms; Spider biofilm induced
orf19.6999	C3_05640W_A		2.97199	0.0222046	Predicted oxidoreductase; rat catheter biofilm repressed
orf19.6142	CR_07260C_A		2.91246	0.166173	Ortholog(s) have double-stranded DNA binding activity, role in reciprocal meiotic recombination and condensed nuclear chromosome localization
orf19.6274	C1_06370C_A	PBR1	2.71982	0.35273	Protein of unknown function; required for cohesion, adhesion, and RPMI biofilm formation; induced by alpha pheromone in white cells; fluconazole-induced; Spider biofilm induced
tK(CUU)1	C3_03220C_A	tK(CUU)1	2.69726	0.581255	tRNA-Lys, predicted by tRNAscan-SE; CUU anticodon
tS(UGA)1	C1_01660C_A	tS(UGA)1	2.64262	0.589241	tRNA-Ser, predicted by tRNAscan-SE; UGA anticodon
tT(UGU)1	C4_03010W_A	tT(UGU)1	2.64262	0.589241	tRNA-Thr, predicted by tRNAscan-SE; UGU anticodon
tH(GUG)1	CR_05070W_A	tH(GUG)1	2.64262	0.589241	tRNA-His, predicted by tRNAscan-SE; GUG anticodon
tS(AGA)3	CR_05870W_A	tS(AGA)3	2.64262	0.589241	tRNA-Ser, predicted by tRNAscan-SE; AGA anticodon
[truncated: 6,232 more rows]

## Sheet: 90min diff
ORF19 ID	GenBank (CGD)	Gene	log2FoldChange	pvalue	Description
[truncated: 50 more rows]

## Sheet: Mn excess all
ORF19 ID	GenBank (CGD)	Gene	log2FoldChange	pvalue	Description
[truncated: 6,263 more rows]

[truncated: 4 more sheets: Mn excess diff, GO SC-Mn 5min, GO SC-Mn 90min, GO Mn excess]
